# Supplementary material for: Recruiting population controls for case-control studies in sub-Saharan Africa: The Ghana Breast Health Study
Source: PLoS One. 2019 Apr 16;14(4):e0215347. doi: 10.1371/journal.pone.0215347 (PMC6467449; doi:10.1371/journal.pone.0215347)
Supplement: S1 Table — (XLSX) [file pone.0215347.s002.xlsx]

## Sheet: File Information
Public dataset for manuscript: Recruiting population controls for case-control studies in sub-Saharan Africa: the Ghana Breast Health Study
Authors: Sarah J. Nyante, Richard Biritwum, Jonine Figueroa, Barry Graubard, Baffour Awuah, Beatrice Wiafe Addai, Joel Yarney, Joe Nat Clegg-Lamptey, Daniel Ansong, Kofi Nyarko, Seth Wiafe, Joseph Oppong, Isaac Boakye, Michelle Brotzman, Robertson Adjei, Lucy T Afriyie, Montserrat Garcia-Closas, Louise A. Brinton
Corresponding author: Sarah J. Nyante <sarah_nyante@med.unc.edu>
Abbreviations
Y - yes
N - no
AMA - Accra Metropolitan Area
KMA - Kumasi Metropolitan Area

## Sheet: All Potential Controls N=2528
GBHS Control Manuscript
Control Lists
anonymized ID	Age at interview	District/sub-metro of residence	Eligiblity status	Was control approached for refusal conversion attempt (conducted for 1st enumeration only)	Final outcome after refusal conversion attempt	Signed consent and enrolled	Excluded due to possible duplicate enrollment
100005	>=55	KMA	Y	1 - Yes	ENROLLED	1 - Yes
100227	>=55	KMA	Y	0 - No		1 - Yes
100408	>=55	Ga East	Y	0 - No		1 - Yes
100481	35-44	KMA	Y	0 - No		1 - Yes
100580	35-44	KMA	Y	0 - No		1 - Yes
100740	>=55	KMA	Y	0 - No		1 - Yes
100744	<=35	KMA	Y	0 - No		1 - Yes
100808	<=35	Awutu Senya	Y	1 - Yes	ENROLLED	1 - Yes
100822	>=55	Kwabre	Y	0 - No		1 - Yes
100860	>=55	KMA	Y	0 - No		1 - Yes
100931	35-44	AMA	Y	1 - Yes	ENROLLED	1 - Yes
100939	<=35	Atwima Nwabiagya	Y	0 - No		1 - Yes
101028	Unknown/Missing	KMA	Not Determined	0 - No		0 - No
101066	45-54	Ejisu Juaben	Y	0 - No		1 - Yes
101084	<=35	KMA	Y	0 - No		1 - Yes
101182	>=55	Afigya Kwabre	Y	0 - No		1 - Yes
101238	>=55	KMA	Y	0 - No		1 - Yes
101348	35-44	Bekwai Municipal	Y	0 - No		1 - Yes
101357	35-44	Adenta	Y	0 - No		1 - Yes
101482	>=55	AMA	Y	0 - No		1 - Yes
101557	>=55	AMA	Y	0 - No		0 - No	Genotyping duplicate
101579	Unknown/Missing	KMA	Not Determined	0 - No		0 - No
101638	>=55	Ejisu Juaben	Y	0 - No		1 - Yes
101989	35-44	Ashaiman	Y	0 - No		1 - Yes
102032	45-54	KMA	Y	0 - No		1 - Yes
102273	35-44	KMA	Y	0 - No		1 - Yes
102286	35-44	KMA	Y	0 - No		1 - Yes
102351	35-44	AMA	Y	1 - Yes	ENROLLED	0 - No	Genotyping duplicate
102402	35-44	KMA	Y	0 - No		1 - Yes
102406	>=55	Ga East	Y	0 - No		1 - Yes
102569	<=35	KMA	Y	0 - No		1 - Yes
102638	45-54	Dangbe East	Y	0 - No		1 - Yes
102668	Unknown/Missing	Atwima Kwanwoma	Not Determined	1 - Yes	REFUSED	0 - No
102700	>=55	KMA	Y	0 - No		1 - Yes
102709	>=55	KMA	Y	0 - No		1 - Yes
102754	>=55	KMA	Y	0 - No		1 - Yes
102764	Unknown/Missing	Afigya Kwabre	Y	1 - Yes	REFUSED	0 - No
102856	45-54	Atwima Nwabiagya	Y	0 - No		1 - Yes
102879	>=55	Atwima Kwanwoma	Y	0 - No		1 - Yes
102937	35-44	KMA	Y	0 - No		1 - Yes
103014	35-44	KMA	Y	0 - No		1 - Yes
103135	45-54	AMA	Y	1 - Yes	ENROLLED	1 - Yes
103213	<=35	AMA	Y	0 - No		1 - Yes
103221	45-54	KMA	Y	1 - Yes	ENROLLED	1 - Yes
103240	>=55	Ledzokuku-Krowor	Y	0 - No		0 - No	Genotyping duplicate
103243	<=35	AMA	Y	0 - No		1 - Yes
103276	35-44	KMA	Y	0 - No		1 - Yes
103282	45-54	Ledzokuku-Krowor	Y	1 - Yes	ENROLLED	1 - Yes
103284	45-54	KMA	Y	0 - No		1 - Yes
103304	>=55	Atwima Kwanwoma	Y	0 - No		1 - Yes
103322	<=35	KMA	Y	0 - No		1 - Yes
103451	45-54	KMA	Y	0 - No		1 - Yes
103514	35-44	KMA	Y	0 - No		1 - Yes
103538	45-54	KMA	Y	0 - No		1 - Yes
103583	35-44	KMA	Y	0 - No		0 - No	Genotyping duplicate
103619	Unknown/Missing	Ledzokuku-Krowor	Not Determined	0 - No		0 - No
103863	>=55	Mampong	Y	0 - No		1 - Yes
103899	45-54	Tema	Y	0 - No		1 - Yes
103903	<=35	KMA	Y	0 - No		1 - Yes
104065	>=55	KMA	Y	0 - No		1 - Yes
104086	Unknown/Missing	AMA	Not Determined	0 - No		0 - No
104140	>=55	AMA	Y	0 - No		1 - Yes
104151	35-44	AMA	Y	0 - No		1 - Yes
104195	>=55	Ejisu Juaben	Y	0 - No		1 - Yes
104238	45-54	KMA	Y	0 - No		1 - Yes
104288	<=35	KMA	Y	0 - No		1 - Yes
104354	Unknown/Missing	Ga West	Not Determined	0 - No		0 - No
104422	<=35	KMA	Y	0 - No		1 - Yes
104429	<=35	AMA	Y	0 - No		1 - Yes
104444	Unknown/Missing	AMA	Not Determined	1 - Yes	REFUSED	0 - No
104469	35-44	KMA	Y	0 - No		1 - Yes
104574	>=55	Ga West	Y	0 - No		1 - Yes
104576	35-44	AMA	Y	0 - No		1 - Yes
104639	<=35	KMA	Y	0 - No		1 - Yes
104643	35-44	AMA	Y	0 - No		1 - Yes
104698	35-44	Ashaiman	Y	0 - No		0 - No	Genotyping duplicate
104874	45-54	KMA	Y	0 - No		1 - Yes
104935	45-54	Dangbe West	Y	0 - No		1 - Yes
105062	<=35	Atwima Kwanwoma	Y	0 - No		1 - Yes
105075	45-54	Ga West	Y	0 - No		1 - Yes
105088	45-54	Ejisu Juaben	Y	0 - No		1 - Yes
105223	45-54	Ejisu Juaben	Y	0 - No		1 - Yes
105337	>=55	KMA	Y	0 - No		1 - Yes
105384	Unknown/Missing	Awutu Senya	N	0 - No		0 - No
105414	45-54	KMA	Y	0 - No		1 - Yes
105577	<=35	Bekwai Municipal	Y	0 - No		1 - Yes
105664	>=55	AMA	Y	0 - No		1 - Yes
105808	45-54	Atwima Kwanwoma	Y	0 - No		1 - Yes
105851	35-44	Kwabre	Y	0 - No		1 - Yes
105915	<=35	Bosumtwi	Y	0 - No		1 - Yes
105928	<=35	Ashaiman	Y	0 - No		1 - Yes
105930	Unknown/Missing	KMA	Y	0 - No		0 - No
106050	35-44	KMA	Y	0 - No		1 - Yes
106051	Unknown/Missing	Ledzokuku-Krowor	Not Determined	0 - No		0 - No
106106	>=55	AMA	Y	0 - No		1 - Yes
106278	<=35	Dangbe East	Y	0 - No		1 - Yes
106313	<=35	KMA	Y	0 - No		1 - Yes
106390	35-44	Ga West	Y	0 - No		1 - Yes
106421	<=35	KMA	Y	0 - No		1 - Yes
106423	45-54	KMA	Y	0 - No		1 - Yes
106470	45-54	Bosumtwi	Y	0 - No		1 - Yes
106529	45-54	Bekwai Municipal	Y	0 - No		1 - Yes
106623	45-54	AMA	Y	0 - No		1 - Yes
106734	>=55	KMA	Y	0 - No		1 - Yes
106794	<=35	KMA	Y	0 - No		0 - No	Genotyping duplicate
106807	35-44	KMA	Y	0 - No		1 - Yes
106906	Unknown/Missing	KMA	Not Determined	0 - No		0 - No
106963	45-54	Kwabre	Y	0 - No		1 - Yes
106989	45-54	Mampong	Y	0 - No		1 - Yes
106994	>=55	KMA	Y	1 - Yes	ENROLLED	1 - Yes
107046	45-54	Dangbe East	Y	0 - No		1 - Yes
107190	>=55	KMA	Y	0 - No		1 - Yes
107232	35-44	Kwabre	Y	0 - No		1 - Yes
107265	45-54	KMA	Y	0 - No		1 - Yes
107309	35-44	KMA	Y	0 - No		1 - Yes
107345	<=35	Atwima Kwanwoma	Y	0 - No		1 - Yes
107416	>=55	Adenta	Y	0 - No		1 - Yes
107422	<=35	KMA	Y	0 - No		1 - Yes
107541	Unknown/Missing	Bekwai Municipal	Y	0 - No		0 - No
107866	35-44	KMA	Y	0 - No		1 - Yes
107978	45-54	KMA	Y	0 - No		1 - Yes
108573	<=35	KMA	Y	0 - No		1 - Yes
108583	35-44	Afigya Kwabre	Y	0 - No		1 - Yes
108727	>=55	Dangbe West	Y	0 - No		1 - Yes
108813	45-54	Ga East	Y	0 - No		1 - Yes
108833	35-44	KMA	Y	0 - No		1 - Yes
109142	>=55	AMA	Y	0 - No		1 - Yes
109171	45-54	AMA	Y	0 - No		1 - Yes
109176	45-54	Bosumtwi	Y	0 - No		1 - Yes
109184	<=35	AMA	Y	0 - No		1 - Yes
109264	<=35	KMA	Y	0 - No		1 - Yes
109340	45-54	Awutu Senya	Y	0 - No		1 - Yes
109383	45-54	KMA	Y	0 - No		1 - Yes
109388	>=55	KMA	Y	0 - No		1 - Yes
109469	<=35	KMA	Y	1 - Yes	ENROLLED	1 - Yes
109568	>=55	KMA	Y	0 - No		1 - Yes
109649	<=35	KMA	Y	0 - No		1 - Yes
109686	45-54	KMA	Y	0 - No		1 - Yes
109821	<=35	Akwapim South	Y	0 - No		1 - Yes
109846	Unknown/Missing	Bosumtwi	Not Determined	0 - No		0 - No
109895	<=35	Dangbe East	Y	0 - No		1 - Yes
109920	>=55	KMA	Y	0 - No		1 - Yes
110010	35-44	Afigya Kwabre	Y	0 - No		1 - Yes
110279	>=55	KMA	Y	0 - No		1 - Yes
110281	>=55	KMA	Y	0 - No		1 - Yes
110304	>=55	KMA	Y	0 - No		1 - Yes
110311	Unknown/Missing	KMA	Not Determined	0 - No		0 - No
110333	45-54	Ledzokuku-Krowor	Y	0 - No		1 - Yes
110361	<=35	Dangbe East	Y	0 - No		1 - Yes
110541	35-44	AMA	Y	0 - No		1 - Yes
110577	45-54	Akwapim South	Y	0 - No		1 - Yes
110595	Unknown/Missing	KMA	Not Determined	0 - No		0 - No
110670	45-54	KMA	Y	0 - No		1 - Yes
110739	35-44	AMA	Y	0 - No		1 - Yes
110802	<=35	Afigya Kwabre	Y	0 - No		1 - Yes
110848	>=55	AMA	Y	0 - No		1 - Yes
110945	>=55	Bekwai Municipal	Y	0 - No		1 - Yes
111044	>=55	Bosumtwi	Y	0 - No		1 - Yes
111109	>=55	Dangbe East	Y	0 - No		1 - Yes
111176	45-54	Ashaiman	Y	0 - No		0 - No	Genotyping duplicate
111265	>=55	KMA	Y	0 - No		1 - Yes
111372	35-44	Dangbe West	Y	0 - No		1 - Yes
111389	Unknown/Missing	KMA	Not Determined	1 - Yes	REFUSED	0 - No
111451	35-44	Suhum/Kraboa Coaltar	Y	0 - No		1 - Yes
111520	<=35	Afigya Kwabre	Y	0 - No		1 - Yes
111548	>=55	AMA	Y	0 - No		1 - Yes
111642	45-54	Dangbe West	Y	0 - No		1 - Yes
111652	35-44	KMA	Y	0 - No		1 - Yes
111796	<=35	Afigya Kwabre	Y	0 - No		1 - Yes
111900	Unknown/Missing	KMA	Y	0 - No		0 - No
111930	35-44	KMA	Y	0 - No		1 - Yes
112434	>=55	Ga West	Y	0 - No		1 - Yes
112436	Unknown/Missing	KMA	Not Determined	0 - No		0 - No
112444	Unknown/Missing	AMA	Not Determined	0 - No		0 - No
112473	>=55	KMA	Y	0 - No		1 - Yes
112475	<=35	KMA	Y	0 - No		1 - Yes
112485	>=55	KMA	Y	0 - No		1 - Yes
112502	45-54	Suhum/Kraboa Coaltar	Y	0 - No		1 - Yes
112656	>=55	KMA	Y	0 - No		1 - Yes
112834	35-44	AMA	Y	0 - No		1 - Yes
112857	>=55	KMA	Y	0 - No		1 - Yes
112970	<=35	AMA	Y	0 - No		1 - Yes
113021	>=55	Dangbe West	Y	0 - No		1 - Yes
113054	>=55	Akwapim South	Y	0 - No		1 - Yes
113074	35-44	Awutu Senya	Y	0 - No		1 - Yes
113209	35-44	Bosumtwi	Y	0 - No		1 - Yes
113295	35-44	KMA	Y	0 - No		1 - Yes
113483	>=55	KMA	Y	0 - No		1 - Yes
113487	45-54	AMA	Y	0 - No		1 - Yes
113566	>=55	Kwabre	Y	0 - No		1 - Yes
113572	>=55	KMA	Y	0 - No		1 - Yes
113680	<=35	AMA	Y	0 - No		1 - Yes
113794	<=35	AMA	Y	0 - No		1 - Yes
113835	35-44	Ashaiman	Y	0 - No		1 - Yes
113927	45-54	Atwima Kwanwoma	Y	0 - No		1 - Yes
113995	35-44	KMA	Y	0 - No		1 - Yes
114049	Unknown/Missing	Akwapim South	Not Determined	0 - No		0 - No
114077	>=55	Ejisu Juaben	Y	0 - No		1 - Yes
114150	>=55	Ga East	Y	0 - No		1 - Yes
114260	>=55	Afigya Kwabre	Y	0 - No		1 - Yes
114292	Unknown/Missing	Mampong	Not Determined	0 - No		0 - No
114385	45-54	AMA	Y	0 - No		1 - Yes
114453	45-54	Bosumtwi	Y	0 - No		1 - Yes
114474	<=35	AMA	Y	0 - No		1 - Yes
114539	45-54	KMA	Y	0 - No		1 - Yes
114670	>=55	KMA	Y	0 - No		1 - Yes
114689	>=55	AMA	Y	0 - No		1 - Yes
114709	Unknown/Missing	Bekwai Municipal	Not Determined	0 - No		0 - No
114872	Unknown/Missing	Akwapim South	Not Determined	1 - Yes	REFUSED	0 - No
114912	<=35	AMA	Y	0 - No		1 - Yes
115024	>=55	Ejisu Juaben	Y	0 - No		1 - Yes
115033	35-44	Ejisu Juaben	Y	0 - No		1 - Yes
115104	Unknown/Missing	KMA	Y	0 - No		0 - No
115116	<=35	Akwapim South	Y	0 - No		1 - Yes
115127	Unknown/Missing	KMA	Not Determined	0 - No		0 - No
115248	35-44	AMA	Y	0 - No		1 - Yes
115486	>=55	KMA	Y	0 - No		1 - Yes
115577	35-44	KMA	Y	0 - No		1 - Yes
115604	<=35	Ledzokuku-Krowor	Y	0 - No		0 - No	Genotyping duplicate
115747	45-54	KMA	Y	0 - No		1 - Yes
115757	35-44	KMA	Y	0 - No		1 - Yes
115862	45-54	KMA	Y	0 - No		1 - Yes
115979	Unknown/Missing	KMA	Not Determined	0 - No		0 - No
116161	<=35	Ga West	Y	0 - No		1 - Yes
116587	35-44	AMA	Y	0 - No		0 - No	Genotyping duplicate
116670	<=35	Awutu Senya	Y	0 - No		1 - Yes
116695	>=55	Kwabre	Y	0 - No		1 - Yes
116792	35-44	KMA	Y	0 - No		1 - Yes
116874	>=55	Atwima Nwabiagya	Y	0 - No		1 - Yes
116878	45-54	KMA	Y	0 - No		1 - Yes
116916	45-54	KMA	Y	0 - No		1 - Yes
116984	35-44	AMA	Y	0 - No		1 - Yes
117054	35-44	AMA	Y	0 - No		1 - Yes
117061	35-44	Atwima Nwabiagya	Y	0 - No		1 - Yes
117127	35-44	Dangbe West	Y	0 - No		1 - Yes
117179	>=55	KMA	Y	0 - No		1 - Yes
117378	35-44	KMA	Y	0 - No		1 - Yes
117407	>=55	Atwima Kwanwoma	Y	0 - No		1 - Yes
117486	>=55	AMA	Y	0 - No		0 - No	Genotyping duplicate
117609	35-44	Tema	Y	0 - No		1 - Yes
117661	Unknown/Missing	Tema	Not Determined	1 - Yes	REFUSED	0 - No
117721	45-54	KMA	Y	0 - No		1 - Yes
117740	45-54	KMA	Y	0 - No		1 - Yes
117820	45-54	AMA	Y	0 - No		1 - Yes
117900	35-44	Awutu Senya	Y	0 - No		1 - Yes
117963	35-44	KMA	Y	0 - No		1 - Yes
118135	35-44	AMA	Y	0 - No		1 - Yes
118181	35-44	KMA	Y	0 - No		1 - Yes
118207	Unknown/Missing	Bosumtwi	Y	1 - Yes	REFUSED	0 - No
118274	35-44	AMA	Y	1 - Yes	ENROLLED	0 - No	Genotyping duplicate
118413	>=55	KMA	Y	0 - No		1 - Yes
118455	>=55	Atwima Nwabiagya	Y	0 - No		1 - Yes
118549	45-54	Atwima Nwabiagya	Y	0 - No		1 - Yes
118866	45-54	Afigya Kwabre	Y	0 - No		1 - Yes
118998	>=55	AMA	Y	0 - No		1 - Yes
119108	35-44	KMA	Y	0 - No		1 - Yes
119153	45-54	Ga West	Y	0 - No		1 - Yes
119317	35-44	KMA	Y	0 - No		1 - Yes
119400	35-44	KMA	Y	0 - No		1 - Yes
119467	<=35	KMA	Y	1 - Yes	ENROLLED	1 - Yes
119471	<=35	AMA	Y	0 - No		1 - Yes
119690	45-54	AMA	Y	0 - No		1 - Yes
119800	Unknown/Missing	KMA	Not Determined	0 - No		0 - No
119891	>=55	Adenta	Y	0 - No		1 - Yes
119903	>=55	Ejisu Juaben	Y	0 - No		1 - Yes
119924	45-54	Suhum/Kraboa Coaltar	Y	0 - No		1 - Yes
120080	45-54	Atwima Kwanwoma	Y	0 - No		1 - Yes
120129	45-54	KMA	Y	0 - No		1 - Yes
120191	>=55	KMA	Y	0 - No		1 - Yes
120279	35-44	Mampong	Y	1 - Yes	ENROLLED	1 - Yes
120334	35-44	Ga South	Y	1 - Yes	ENROLLED	1 - Yes
120339	<=35	KMA	Y	0 - No		1 - Yes
120400	45-54	AMA	Y	0 - No		1 - Yes
120482	Unknown/Missing	Ga East	Not Determined	0 - No		0 - No
120494	Unknown/Missing	Ledzokuku-Krowor	Not Determined	0 - No		0 - No
120548	>=55	Atwima Kwanwoma	Y	0 - No		1 - Yes
120599	45-54	KMA	Y	0 - No		1 - Yes
120794	35-44	KMA	Y	0 - No		1 - Yes
120797	35-44	Afigya Kwabre	Y	0 - No		1 - Yes
120862	45-54	KMA	Y	0 - No		1 - Yes
120865	Unknown/Missing	KMA	Not Determined	0 - No		0 - No
121070	45-54	KMA	Y	0 - No		1 - Yes
121188	<=35	KMA	Y	0 - No		1 - Yes
121195	<=35	Atwima Nwabiagya	Y	0 - No		1 - Yes
121247	Unknown/Missing	Ejisu Juaben	N	0 - No		0 - No
121285	35-44	AMA	Y	0 - No		1 - Yes
121330	<=35	KMA	Y	0 - No		1 - Yes
121342	>=55	KMA	Y	0 - No		1 - Yes
121453	45-54	AMA	Y	0 - No		1 - Yes
121491	>=55	Ga South	Y	0 - No		1 - Yes
121533	35-44	Kwabre	Y	0 - No		1 - Yes
121586	Unknown/Missing	Awutu Senya	Y	0 - No		1 - Yes
121654	Unknown/Missing	Suhum/Kraboa Coaltar	Not Determined	0 - No		0 - No
121688	Unknown/Missing	KMA	Not Determined	1 - Yes	REFUSED	0 - No
121801	>=55	KMA	Y	0 - No		1 - Yes
121817	35-44	Ga East	Y	0 - No		1 - Yes
121817	35-44	KMA	Y	0 - No		1 - Yes
121842	35-44	Bosumtwi	Y	0 - No		1 - Yes
121993	35-44	KMA	Y	0 - No		1 - Yes
122061	>=55	KMA	Y	0 - No		1 - Yes
122067	Unknown/Missing	Ejisu Juaben	Y	1 - Yes	REFUSED	0 - No
122084	45-54	Ejisu Juaben	Y	1 - Yes	ENROLLED	1 - Yes
122262	45-54	Ga West	Y	0 - No		1 - Yes
122268	35-44	KMA	Y	0 - No		1 - Yes
122350	Unknown/Missing	KMA	Not Determined	0 - No		0 - No
122363	35-44	KMA	Y	1 - Yes	ENROLLED	1 - Yes
122414	35-44	Mampong	Y	0 - No		1 - Yes
122472	Unknown/Missing	Mampong	Not Determined	0 - No		0 - No
122562	<=35	KMA	Y	0 - No		1 - Yes
122598	35-44	KMA	Y	0 - No		1 - Yes
122615	45-54	AMA	Y	0 - No		1 - Yes
122671	<=35	Akwapim South	Y	0 - No		1 - Yes
122756	>=55	Tema	Y	0 - No		1 - Yes
122798	<=35	KMA	Y	1 - Yes	ENROLLED	1 - Yes
122830	45-54	Afigya Kwabre	Y	0 - No		1 - Yes
122857	>=55	Bekwai Municipal	Y	0 - No		1 - Yes
122902	<=35	KMA	Y	0 - No		1 - Yes
122921	<=35	KMA	Y	0 - No		1 - Yes
122946	35-44	KMA	Y	0 - No		1 - Yes
123045	<=35	KMA	Y	0 - No		1 - Yes
123133	>=55	AMA	Y	1 - Yes	ENROLLED	1 - Yes
123275	>=55	KMA	Y	0 - No		1 - Yes
123441	>=55	Atwima Kwanwoma	Y	0 - No		1 - Yes
123519	45-54	Adenta	Y	0 - No		1 - Yes
123662	<=35	Adenta	Y	0 - No		1 - Yes
123675	>=55	Atwima Kwanwoma	Y	0 - No		1 - Yes
123681	35-44	KMA	Y	0 - No		1 - Yes
123736	35-44	KMA	Y	0 - No		1 - Yes
123743	<=35	KMA	Y	1 - Yes	ENROLLED	1 - Yes
123864	35-44	AMA	Y	0 - No		1 - Yes
124030	Unknown/Missing	KMA	Y	0 - No		0 - No
124111	>=55	KMA	Y	0 - No		1 - Yes
124131	>=55	Bosumtwi	Y	0 - No		1 - Yes
124214	35-44	Ashaiman	Y	0 - No		1 - Yes
124219	Unknown/Missing	KMA	Not Determined	0 - No		0 - No
124259	Unknown/Missing	Bosumtwi	Not Determined	0 - No		0 - No
124263	<=35	KMA	Y	0 - No		1 - Yes
124315	Unknown/Missing	Ga South	N	0 - No		0 - No
124423	<=35	Ga East	Y	0 - No		1 - Yes
124534	35-44	KMA	Y	0 - No		1 - Yes
124644	35-44	Afigya Kwabre	Y	0 - No		1 - Yes
124646	>=55	KMA	Y	0 - No		1 - Yes
124837	Unknown/Missing	AMA	Y	0 - No		1 - Yes
124920	<=35	Bosumtwi	Y	0 - No		1 - Yes
124954	45-54	KMA	Y	0 - No		1 - Yes
125015	35-44	KMA	Y	0 - No		1 - Yes
125181	>=55	KMA	Y	0 - No		1 - Yes
125204	45-54	KMA	Y	0 - No		1 - Yes
125307	>=55	Afigya Kwabre	Y	0 - No		1 - Yes
125425	35-44	AMA	Y	0 - No		1 - Yes
125451	35-44	AMA	Y	1 - Yes	ENROLLED	1 - Yes
125494	35-44	AMA	Y	0 - No		1 - Yes
125521	>=55	KMA	Y	0 - No		1 - Yes
125679	45-54	AMA	Y	0 - No		1 - Yes
125709	45-54	Dangbe East	Y	0 - No		1 - Yes
125787	Unknown/Missing	KMA	Not Determined	0 - No		0 - No
125807	>=55	KMA	Y	0 - No		1 - Yes
125954	45-54	KMA	Y	0 - No		1 - Yes
126203	45-54	Afigya Kwabre	Y	0 - No		1 - Yes
126206	45-54	Bekwai Municipal	Y	0 - No		1 - Yes
126250	<=35	Mampong	Y	0 - No		1 - Yes
126258	>=55	AMA	Y	0 - No		1 - Yes
126265	45-54	Afigya Kwabre	Y	0 - No		1 - Yes
126276	35-44	Tema	Y	0 - No		1 - Yes
126286	45-54	KMA	Y	1 - Yes	ENROLLED	1 - Yes
126304	45-54	KMA	Y	0 - No		1 - Yes
126470	>=55	Atwima Nwabiagya	Y	0 - No		1 - Yes
126567	35-44	AMA	Y	0 - No		1 - Yes
126735	35-44	KMA	Y	0 - No		1 - Yes
126794	45-54	Bekwai Municipal	Y	0 - No		1 - Yes
127040	<=35	Tema	Y	0 - No		1 - Yes
127133	Unknown/Missing	KMA	Not Determined	0 - No		0 - No
127349	<=35	AMA	Y	0 - No		1 - Yes
127398	35-44	Adenta	Y	0 - No		1 - Yes
127496	35-44	KMA	Y	0 - No		1 - Yes
127574	<=35	Ga East	Y	0 - No		1 - Yes
127627	35-44	Atwima Nwabiagya	Y	0 - No		1 - Yes
127671	Unknown/Missing	Tema	Not Determined	0 - No		0 - No
128132	35-44	Suhum/Kraboa Coaltar	Y	0 - No		1 - Yes
128132	35-44	Afigya Kwabre	Y	0 - No		1 - Yes
128244	<=35	Ga East	Y	0 - No		1 - Yes
128418	45-54	Ashaiman	Y	0 - No		1 - Yes
128439	<=35	AMA	Y	0 - No		1 - Yes
128447	35-44	AMA	Y	1 - Yes	ENROLLED	1 - Yes
128595	45-54	Atwima Nwabiagya	Y	0 - No		1 - Yes
128714	>=55	AMA	Y	1 - Yes	ENROLLED	0 - No	Genotyping duplicate
128758	>=55	Tema	Y	0 - No		1 - Yes
128864	<=35	AMA	Y	0 - No		1 - Yes
128930	Unknown/Missing	KMA	Not Determined	0 - No		0 - No
129078	>=55	Ejisu Juaben	Y	0 - No		1 - Yes
129199	<=35	KMA	Y	0 - No		0 - No	Genotyping duplicate
129242	35-44	Adenta	Y	0 - No		1 - Yes
129340	35-44	KMA	Y	0 - No		1 - Yes
129421	Unknown/Missing	KMA	Not Determined	0 - No		0 - No
129487	45-54	Ejisu Juaben	Y	0 - No		1 - Yes
129505	<=35	Ashaiman	Y	0 - No		1 - Yes
129539	<=35	AMA	Y	0 - No		1 - Yes
129561	35-44	AMA	Y	0 - No		1 - Yes
129571	45-54	Afigya Kwabre	Y	0 - No		1 - Yes
129601	<=35	Dangbe East	Y	1 - Yes	ENROLLED	1 - Yes
129623	>=55	Tema	Y	1 - Yes	ENROLLED	1 - Yes
129639	45-54	Atwima Nwabiagya	Y	0 - No		1 - Yes
129650	45-54	KMA	Y	0 - No		1 - Yes
129685	>=55	KMA	Y	0 - No		1 - Yes
129694	>=55	Suhum/Kraboa Coaltar	Y	0 - No		1 - Yes
129715	35-44	KMA	Y	0 - No		1 - Yes
129917	>=55	Bekwai Municipal	Y	0 - No		1 - Yes
129978	45-54	Suhum/Kraboa Coaltar	Y	0 - No		1 - Yes
130080	35-44	Dangbe East	Y	1 - Yes	ENROLLED	1 - Yes
130109	>=55	Ledzokuku-Krowor	Y	0 - No		0 - No	Genotyping duplicate
130113	35-44	AMA	Y	0 - No		1 - Yes
130301	>=55	KMA	Y	0 - No		1 - Yes
130527	45-54	Tema	Y	0 - No		1 - Yes
130564	Unknown/Missing	Atwima Kwanwoma	Y	0 - No		0 - No
130672	<=35	Awutu Senya	Y	0 - No		1 - Yes
130698	>=55	AMA	Y	1 - Yes	ENROLLED	1 - Yes
130794	45-54	Afigya Kwabre	Y	0 - No		1 - Yes
131014	Unknown/Missing	Bekwai Municipal	Not Determined	1 - Yes	REFUSED	0 - No
131039	<=35	Ga West	Y	0 - No		1 - Yes
131232	35-44	Afigya Kwabre	Y	0 - No		1 - Yes
131291	<=35	Bosumtwi	Y	0 - No		1 - Yes
131443	45-54	KMA	Y	0 - No		1 - Yes
131608	<=35	AMA	Y	0 - No		1 - Yes
131702	35-44	KMA	Y	0 - No		1 - Yes
131725	35-44	KMA	Y	0 - No		1 - Yes
131747	>=55	Kwabre	Y	0 - No		1 - Yes
131758	45-54	KMA	Y	0 - No		1 - Yes
132151	45-54	Atwima Kwanwoma	Y	0 - No		1 - Yes
132204	>=55	KMA	Y	0 - No		1 - Yes
132393	35-44	KMA	Y	0 - No		1 - Yes
132600	Unknown/Missing	Mampong	Y	0 - No		0 - No
132616	<=35	Ga West	Y	0 - No		1 - Yes
132636	Unknown/Missing	AMA	N	1 - Yes	SCREENED INELIGIBLE	0 - No
132682	>=55	KMA	Y	0 - No		1 - Yes
132860	>=55	AMA	Y	0 - No		1 - Yes
132917	45-54	Afigya Kwabre	Y	0 - No		1 - Yes
132928	>=55	AMA	Y	0 - No		1 - Yes
133350	35-44	AMA	Y	0 - No		1 - Yes
133394	35-44	Tema	Y	0 - No		1 - Yes
133429	>=55	Atwima Kwanwoma	Y	0 - No		1 - Yes
133613	35-44	AMA	Y	1 - Yes	ENROLLED	1 - Yes
133859	45-54	Ga South	Y	1 - Yes	ENROLLED	1 - Yes
133895	<=35	Atwima Kwanwoma	Y	0 - No		1 - Yes
134067	<=35	Ga South	Y	1 - Yes	ENROLLED	1 - Yes
134088	<=35	Kwabre	Y	0 - No		1 - Yes
134191	45-54	KMA	Y	0 - No		1 - Yes
134259	<=35	Ga East	Y	0 - No		1 - Yes
134389	>=55	KMA	Y	0 - No		1 - Yes
134470	35-44	KMA	Y	0 - No		1 - Yes
134579	>=55	Dangbe West	Y	0 - No		1 - Yes
134643	<=35	Bekwai Municipal	Y	0 - No		1 - Yes
134728	35-44	AMA	Y	0 - No		1 - Yes
134746	45-54	Mampong	Y	0 - No		1 - Yes
135050	Unknown/Missing	Kwabre	Y	0 - No		0 - No
135206	35-44	KMA	Y	0 - No		1 - Yes
135322	>=55	KMA	Y	1 - Yes	ENROLLED	1 - Yes
135420	>=55	KMA	Y	0 - No		1 - Yes
135496	Unknown/Missing	KMA	Not Determined	0 - No		0 - No
135588	45-54	KMA	Y	0 - No		1 - Yes
135901	<=35	Ejisu Juaben	Y	0 - No		1 - Yes
136053	Unknown/Missing	KMA	Not Determined	0 - No		0 - No
136133	>=55	Atwima Nwabiagya	Y	0 - No		1 - Yes
136301	35-44	AMA	Y	0 - No		1 - Yes
136310	45-54	KMA	Y	0 - No		1 - Yes
136319	>=55	KMA	Y	0 - No		1 - Yes
136423	35-44	Kwabre	Y	0 - No		1 - Yes
136434	Unknown/Missing	Ga South	Not Determined	0 - No		0 - No
136521	<=35	Tema	Y	0 - No		1 - Yes
136900	<=35	Ejisu Juaben	Y	1 - Yes	ENROLLED	1 - Yes
137042	35-44	KMA	Y	0 - No		1 - Yes
137127	Unknown/Missing	Ga West	Not Determined	1 - Yes	REFUSED	0 - No
137518	>=55	KMA	Y	0 - No		1 - Yes
137539	<=35	Bosumtwi	Y	0 - No		1 - Yes
137617	Unknown/Missing	Atwima Nwabiagya	Not Determined	1 - Yes	REFUSED	0 - No
137624	Unknown/Missing	KMA	N	0 - No		0 - No
137667	>=55	KMA	Y	0 - No		1 - Yes
137821	35-44	AMA	Y	0 - No		1 - Yes
137860	Unknown/Missing	KMA	Not Determined	0 - No		0 - No
138101	<=35	AMA	Y	0 - No		1 - Yes
138189	35-44	AMA	Y	0 - No		1 - Yes
138292	45-54	AMA	Y	1 - Yes	ENROLLED	1 - Yes
138305	<=35	Mampong	Y	0 - No		1 - Yes
138368	<=35	Ga South	Y	0 - No		1 - Yes
138504	35-44	Kwabre	Y	0 - No		1 - Yes
138559	Unknown/Missing	KMA	Not Determined	0 - No		0 - No
138612	<=35	Bekwai Municipal	Y	0 - No		1 - Yes
138667	Unknown/Missing	Afigya Kwabre	Y	0 - No		0 - No
138709	Unknown/Missing	KMA	N	0 - No		0 - No
138869	35-44	Atwima Nwabiagya	Y	0 - No		1 - Yes
138957	<=35	KMA	Y	0 - No		1 - Yes
139069	35-44	Awutu Senya	Y	0 - No		1 - Yes
139125	Unknown/Missing	AMA	N	0 - No		0 - No
139620	>=55	Atwima Nwabiagya	Y	0 - No		1 - Yes
139911	<=35	KMA	Y	0 - No		1 - Yes
139969	>=55	Bosumtwi	Y	0 - No		1 - Yes
140114	Unknown/Missing	KMA	Not Determined	0 - No		0 - No
140174	45-54	Ga South	Y	0 - No		1 - Yes
140244	>=55	KMA	Y	0 - No		1 - Yes
140264	35-44	AMA	Y	0 - No		1 - Yes
140504	45-54	KMA	Y	0 - No		1 - Yes
140817	<=35	KMA	Y	0 - No		1 - Yes
140832	<=35	Atwima Nwabiagya	Y	0 - No		1 - Yes
141011	35-44	KMA	Y	1 - Yes	ENROLLED	1 - Yes
141275	35-44	Ga South	Y	0 - No		0 - No	Genotyping duplicate
141569	>=55	AMA	Y	0 - No		1 - Yes
141635	>=55	Atwima Nwabiagya	Y	0 - No		1 - Yes
141744	Unknown/Missing	KMA	Not Determined	0 - No		0 - No
141956	45-54	KMA	Y	0 - No		1 - Yes
141971	35-44	KMA	Y	0 - No		1 - Yes
142053	35-44	KMA	Y	0 - No		1 - Yes
142069	Unknown/Missing	Ga West	Not Determined	1 - Yes	REFUSED	0 - No
142082	>=55	KMA	Y	0 - No		1 - Yes
142333	<=35	AMA	Y	0 - No		1 - Yes
142482	35-44	Ledzokuku-Krowor	Y	0 - No		0 - No	Genotyping duplicate
142737	35-44	Dangbe East	Y	0 - No		1 - Yes
142757	35-44	AMA	Y	0 - No		1 - Yes
142795	35-44	Tema	Y	0 - No		0 - No	Genotyping duplicate
142834	>=55	KMA	Y	0 - No		1 - Yes
142849	<=35	Awutu Senya	Y	0 - No		1 - Yes
143006	Unknown/Missing	AMA	Not Determined	0 - No		0 - No
143059	>=55	KMA	Y	0 - No		1 - Yes
143078	45-54	KMA	Y	0 - No		1 - Yes
143082	>=55	AMA	Y	0 - No		1 - Yes
143141	>=55	Dangbe East	Y	1 - Yes	ENROLLED	1 - Yes
143251	45-54	Bosumtwi	Y	0 - No		1 - Yes
143375	Unknown/Missing	AMA	Not Determined	1 - Yes	REFUSED	0 - No
143701	>=55	Ejisu Juaben	Y	0 - No		1 - Yes
143891	35-44	AMA	Y	0 - No		1 - Yes
143899	>=55	Atwima Nwabiagya	Y	0 - No		1 - Yes
143961	45-54	KMA	Y	0 - No		1 - Yes
144022	45-54	KMA	Y	0 - No		1 - Yes
144286	35-44	Dangbe West	Y	0 - No		1 - Yes
144381	45-54	KMA	Y	0 - No		1 - Yes
144543	>=55	KMA	Y	0 - No		1 - Yes
144569	>=55	KMA	Y	0 - No		1 - Yes
144758	35-44	Dangbe West	Y	0 - No		1 - Yes
144786	45-54	Atwima Nwabiagya	Y	0 - No		1 - Yes
144835	>=55	AMA	Y	0 - No		1 - Yes
144965	Unknown/Missing	Ga West	Not Determined	1 - Yes	REFUSED	0 - No
145059	45-54	Tema	Y	1 - Yes	ENROLLED	1 - Yes
145091	<=35	AMA	Y	0 - No		1 - Yes
145150	35-44	KMA	Y	0 - No		1 - Yes
145223	<=35	KMA	Y	0 - No		1 - Yes
145307	45-54	Tema	Y	0 - No		1 - Yes
145346	>=55	KMA	Y	0 - No		1 - Yes
145733	Unknown/Missing	KMA	N	0 - No		0 - No
145735	45-54	Atwima Nwabiagya	Y	0 - No		1 - Yes
145809	Unknown/Missing	Ejisu Juaben	Not Determined	0 - No		0 - No
146064	35-44	Tema	Y	0 - No		1 - Yes
146104	45-54	Adenta	Y	0 - No		1 - Yes
146140	<=35	Tema	Y	0 - No		1 - Yes
146187	<=35	AMA	Y	1 - Yes	ENROLLED	1 - Yes
146262	45-54	Tema	Y	0 - No		1 - Yes
146427	45-54	AMA	Y	0 - No		1 - Yes
146451	>=55	KMA	Y	0 - No		1 - Yes
146555	<=35	Atwima Kwanwoma	Y	0 - No		1 - Yes
146676	<=35	Dangbe East	Y	1 - Yes	ENROLLED	1 - Yes
146720	45-54	KMA	Y	0 - No		1 - Yes
146745	Unknown/Missing	Tema	Not Determined	0 - No		0 - No
146896	35-44	Bosumtwi	Y	0 - No		1 - Yes
146899	<=35	Mampong	Y	0 - No		1 - Yes
146999	>=55	Bekwai Municipal	Y	0 - No		1 - Yes
147091	35-44	Bosumtwi	Y	0 - No		1 - Yes
147270	45-54	Atwima Kwanwoma	Y	0 - No		1 - Yes
147738	Unknown/Missing	Bosumtwi	Not Determined	0 - No		0 - No
147880	Unknown/Missing	Akwapim South	Not Determined	1 - Yes	REFUSED	0 - No
147993	>=55	KMA	Y	0 - No		1 - Yes
148085	35-44	AMA	Y	0 - No		1 - Yes
148114	Unknown/Missing	AMA	Not Determined	1 - Yes	REFUSED	0 - No
148155	45-54	Awutu Senya	Y	0 - No		1 - Yes
148175	Unknown/Missing	Afigya Kwabre	Not Determined	0 - No		0 - No
148260	Unknown/Missing	Adenta	Not Determined	1 - Yes	REFUSED	0 - No
148287	35-44	Tema	Y	0 - No		1 - Yes
148304	<=35	AMA	Y	0 - No		1 - Yes
148556	>=55	Tema	Y	0 - No		1 - Yes
148571	>=55	KMA	Y	0 - No		1 - Yes
148802	<=35	KMA	Y	0 - No		1 - Yes
148834	Unknown/Missing	Ejisu Juaben	Not Determined	0 - No		0 - No
148914	>=55	Afigya Kwabre	Y	0 - No		1 - Yes
149401	45-54	AMA	Y	1 - Yes	ENROLLED	1 - Yes
149498	>=55	AMA	Y	0 - No		1 - Yes
149505	35-44	KMA	Y	0 - No		1 - Yes
149518	>=55	AMA	Y	0 - No		1 - Yes
149688	Unknown/Missing	Bekwai Municipal	Not Determined	0 - No		0 - No
149701	35-44	Ledzokuku-Krowor	Y	0 - No		0 - No	Genotyping duplicate
149809	45-54	KMA	Y	0 - No		1 - Yes
150122	45-54	KMA	Y	0 - No		1 - Yes
150194	35-44	KMA	Y	0 - No		1 - Yes
150220	<=35	KMA	Y	0 - No		1 - Yes
150367	>=55	Ledzokuku-Krowor	Y	0 - No		0 - No	Genotyping duplicate
150425	45-54	KMA	Y	0 - No		1 - Yes
150493	Unknown/Missing	Dangbe East	Not Determined	1 - Yes	REFUSED	0 - No
150493	35-44	Ejisu Juaben	Y	0 - No		1 - Yes
150674	Unknown/Missing	KMA	Not Determined	0 - No		0 - No
150726	35-44	AMA	Y	0 - No		1 - Yes
150735	Unknown/Missing	KMA	Y	0 - No		0 - No
150754	Unknown/Missing	KMA	Y	0 - No		0 - No
150780	45-54	AMA	Y	0 - No		1 - Yes
150880	<=35	KMA	Y	0 - No		1 - Yes
151091	>=55	Mampong	Y	0 - No		1 - Yes
151265	>=55	AMA	Y	0 - No		1 - Yes
151275	35-44	Ejisu Juaben	Y	0 - No		1 - Yes
151409	>=55	KMA	Y	0 - No		1 - Yes
151494	<=35	KMA	Y	0 - No		1 - Yes
151602	45-54	Akwapim South	Y	0 - No		1 - Yes
151971	45-54	KMA	Y	0 - No		1 - Yes
151979	35-44	Ga West	Y	0 - No		1 - Yes
152013	>=55	KMA	Y	0 - No		1 - Yes
152165	35-44	KMA	Y	0 - No		1 - Yes
152366	>=55	Ledzokuku-Krowor	Y	1 - Yes	ENROLLED	1 - Yes
152501	>=55	AMA	Y	0 - No		1 - Yes
152594	>=55	AMA	Y	0 - No		1 - Yes
152670	>=55	Ga South	Y	1 - Yes	ENROLLED	1 - Yes
152975	35-44	Atwima Kwanwoma	Y	0 - No		1 - Yes
153104	35-44	KMA	Y	0 - No		1 - Yes
153212	Unknown/Missing	Mampong	Y	0 - No		0 - No
153277	>=55	Suhum/Kraboa Coaltar	Y	1 - Yes	ENROLLED	1 - Yes
153293	<=35	AMA	Y	1 - Yes	ENROLLED	1 - Yes
153336	45-54	Tema	Y	0 - No		1 - Yes
153506	Unknown/Missing	Ejisu Juaben	Y	1 - Yes	REFUSED	0 - No
153515	<=35	AMA	Y	0 - No		1 - Yes
153565	35-44	KMA	Y	0 - No		1 - Yes
153586	<=35	KMA	Y	0 - No		1 - Yes
154226	45-54	KMA	Y	0 - No		1 - Yes
154265	35-44	Bosumtwi	Y	0 - No		1 - Yes
154307	45-54	AMA	Y	0 - No		1 - Yes
154601	45-54	KMA	Y	0 - No		1 - Yes
154633	Unknown/Missing	KMA	Y	1 - Yes	REFUSED	0 - No
154708	>=55	Akwapim South	Y	0 - No		1 - Yes
154849	45-54	AMA	Y	0 - No		1 - Yes
155120	<=35	KMA	Y	0 - No		1 - Yes
155240	>=55	KMA	Y	0 - No		1 - Yes
155242	35-44	AMA	Y	0 - No		1 - Yes
155383	>=55	KMA	Y	0 - No		1 - Yes
155423	>=55	Adenta	Y	0 - No		1 - Yes
155454	>=55	KMA	Y	0 - No		1 - Yes
155542	45-54	Atwima Nwabiagya	Y	0 - No		1 - Yes
155544	>=55	KMA	Y	0 - No		1 - Yes
155579	>=55	KMA	Y	0 - No		1 - Yes
155684	45-54	KMA	Y	0 - No		1 - Yes
156131	<=35	AMA	Y	0 - No		1 - Yes
156197	45-54	Ledzokuku-Krowor	Y	1 - Yes	ENROLLED	1 - Yes
156400	>=55	KMA	Y	0 - No		1 - Yes
156419	45-54	KMA	Y	0 - No		1 - Yes
156471	<=35	KMA	Y	0 - No		1 - Yes
156475	45-54	KMA	Y	0 - No		1 - Yes
156956	35-44	AMA	Y	0 - No		1 - Yes
157091	>=55	Atwima Nwabiagya	Y	0 - No		1 - Yes
157276	Unknown/Missing	Suhum/Kraboa Coaltar	Y	0 - No		1 - Yes
157304	<=35	Tema	Y	0 - No		1 - Yes
157323	<=35	Tema	Y	0 - No		1 - Yes
157394	<=35	KMA	Y	1 - Yes	ENROLLED	1 - Yes
157395	45-54	Atwima Kwanwoma	Y	0 - No		1 - Yes
157412	45-54	Akwapim South	Y	0 - No		1 - Yes
157509	45-54	Tema	Y	0 - No		1 - Yes
157518	45-54	KMA	Y	0 - No		1 - Yes
157522	>=55	AMA	Y	0 - No		1 - Yes
157663	>=55	KMA	Y	0 - No		1 - Yes
158013	Unknown/Missing	Mampong	Not Determined	1 - Yes	REFUSED	0 - No
158321	>=55	KMA	Y	0 - No		1 - Yes
158581	35-44	Bosumtwi	Y	0 - No		1 - Yes
158755	>=55	KMA	Y	0 - No		1 - Yes
158990	45-54	Atwima Nwabiagya	Y	0 - No		1 - Yes
159107	Unknown/Missing	Ga South	Not Determined	0 - No		0 - No
159184	45-54	Bekwai Municipal	Y	0 - No		1 - Yes
159363	<=35	Bosumtwi	Y	0 - No		1 - Yes
159385	45-54	Dangbe West	Y	0 - No		1 - Yes
159427	45-54	KMA	Y	0 - No		1 - Yes
159475	45-54	AMA	Y	0 - No		1 - Yes
159607	35-44	AMA	Y	1 - Yes	ENROLLED	1 - Yes
159644	45-54	Afigya Kwabre	Y	0 - No		1 - Yes
159721	45-54	KMA	Y	0 - No		1 - Yes
159804	>=55	Atwima Nwabiagya	Y	0 - No		1 - Yes
159947	>=55	AMA	Y	0 - No		1 - Yes
159994	>=55	AMA	Y	0 - No		1 - Yes
160028	>=55	KMA	Y	0 - No		1 - Yes
160335	<=35	Bosumtwi	Y	0 - No		1 - Yes
160520	45-54	AMA	Y	0 - No		1 - Yes
160547	Unknown/Missing	AMA	Not Determined	0 - No		0 - No
160593	>=55	KMA	Y	0 - No		1 - Yes
160643	45-54	KMA	Y	0 - No		1 - Yes
160785	45-54	AMA	Y	0 - No		1 - Yes
160858	Unknown/Missing	Ga East	Not Determined	1 - Yes	REFUSED	0 - No
160881	35-44	KMA	Y	1 - Yes	ENROLLED	1 - Yes
160901	Unknown/Missing	KMA	Not Determined	1 - Yes	REFUSED	0 - No
160915	45-54	KMA	Y	0 - No		1 - Yes
161142	45-54	KMA	Y	0 - No		1 - Yes
161316	Unknown/Missing	KMA	Y	0 - No		0 - No
161317	<=35	KMA	Y	0 - No		1 - Yes
161774	45-54	AMA	Y	0 - No		1 - Yes
161936	<=35	Atwima Kwanwoma	Y	1 - Yes	ENROLLED	1 - Yes
161940	45-54	KMA	Y	0 - No		1 - Yes
162101	Unknown/Missing	AMA	Y	0 - No		1 - Yes
162136	<=35	KMA	Y	0 - No		1 - Yes
162214	45-54	KMA	Y	0 - No		1 - Yes
162551	>=55	AMA	Y	1 - Yes	ENROLLED	1 - Yes
162696	>=55	AMA	Y	0 - No		1 - Yes
162953	Unknown/Missing	KMA	Not Determined	0 - No		0 - No
163434	<=35	KMA	Y	0 - No		1 - Yes
163492	Unknown/Missing	Bekwai Municipal	Y	0 - No		0 - No
163966	35-44	AMA	Y	0 - No		1 - Yes
163970	<=35	KMA	Y	0 - No		1 - Yes
164002	35-44	AMA	Y	0 - No		1 - Yes
164317	<=35	Dangbe West	Y	0 - No		1 - Yes
164337	35-44	Ledzokuku-Krowor	Y	0 - No		0 - No	Genotyping duplicate
164379	35-44	AMA	Y	0 - No		1 - Yes
164652	35-44	AMA	Y	0 - No		1 - Yes
164660	<=35	KMA	Y	0 - No		1 - Yes
164669	45-54	Dangbe East	Y	0 - No		1 - Yes
164686	35-44	KMA	Y	0 - No		1 - Yes
164702	<=35	KMA	Y	0 - No		1 - Yes
164775	45-54	Atwima Kwanwoma	Y	0 - No		1 - Yes
164925	>=55	Ashaiman	Y	0 - No		1 - Yes
165374	45-54	Atwima Kwanwoma	Y	0 - No		1 - Yes
165440	>=55	KMA	Y	0 - No		1 - Yes
165469	<=35	KMA	Y	1 - Yes	ENROLLED	1 - Yes
165900	Unknown/Missing	KMA	Not Determined	0 - No		0 - No
166075	>=55	KMA	Y	0 - No		1 - Yes
166081	45-54	Atwima Nwabiagya	Y	1 - Yes	ENROLLED	1 - Yes
166092	Unknown/Missing	AMA	Not Determined	1 - Yes	REFUSED	0 - No
166384	<=35	KMA	Y	0 - No		1 - Yes
166391	35-44	KMA	Y	0 - No		1 - Yes
166807	45-54	KMA	Y	0 - No		1 - Yes
166935	35-44	Atwima Nwabiagya	Y	0 - No		1 - Yes
167159	45-54	KMA	Y	0 - No		1 - Yes
167186	>=55	Afigya Kwabre	Y	0 - No		1 - Yes
167287	>=55	KMA	Y	0 - No		1 - Yes
167379	45-54	KMA	Y	0 - No		1 - Yes
167574	<=35	KMA	Y	0 - No		1 - Yes
167607	45-54	Ga West	Y	0 - No		1 - Yes
167818	35-44	Afigya Kwabre	Y	0 - No		1 - Yes
167947	Unknown/Missing	Suhum/Kraboa Coaltar	Not Determined	0 - No		0 - No
168125	35-44	Ga West	Y	0 - No		1 - Yes
168518	45-54	KMA	Y	0 - No		1 - Yes
168706	<=35	KMA	Y	0 - No		1 - Yes
168885	Unknown/Missing	KMA	Not Determined	0 - No		0 - No
168975	Unknown/Missing	Kwabre	N	0 - No		0 - No
169012	>=55	KMA	Y	0 - No		1 - Yes
169042	>=55	KMA	Y	0 - No		1 - Yes
169140	45-54	KMA	Y	0 - No		1 - Yes
169210	35-44	KMA	Y	0 - No		1 - Yes
169707	<=35	AMA	Y	0 - No		1 - Yes
169735	35-44	AMA	Y	0 - No		1 - Yes
169769	>=55	KMA	Y	1 - Yes	ENROLLED	1 - Yes
170370	35-44	Awutu Senya	Y	0 - No		1 - Yes
170434	>=55	Bekwai Municipal	Y	0 - No		1 - Yes
170530	<=35	KMA	Y	0 - No		1 - Yes
170589	Unknown/Missing	KMA	N	0 - No		0 - No
170923	Unknown/Missing	Ga West	Not Determined	0 - No		0 - No
171015	<=35	Bosumtwi	Y	0 - No		1 - Yes
171191	Unknown/Missing	AMA	Not Determined	0 - No		0 - No
171652	>=55	Kwabre	Y	0 - No		1 - Yes
171681	>=55	Afigya Kwabre	Y	0 - No		1 - Yes
172311	45-54	KMA	Y	0 - No		1 - Yes
172610	35-44	KMA	Y	1 - Yes	ENROLLED	1 - Yes
172909	45-54	KMA	Y	0 - No		1 - Yes
173082	45-54	KMA	Y	0 - No		1 - Yes
173181	35-44	Ga South	Y	0 - No		0 - No	Genotyping duplicate
173272	>=55	Tema	Y	0 - No		1 - Yes
173361	>=55	Tema	Y	0 - No		1 - Yes
173379	>=55	AMA	Y	0 - No		1 - Yes
173604	>=55	Akwapim South	Y	0 - No		1 - Yes
173652	>=55	KMA	Y	0 - No		1 - Yes
173672	>=55	KMA	Y	0 - No		1 - Yes
173900	>=55	KMA	Y	0 - No		1 - Yes
174145	>=55	KMA	Y	0 - No		1 - Yes
174488	45-54	KMA	Y	0 - No		1 - Yes
174660	Unknown/Missing	AMA	Not Determined	0 - No		0 - No
174770	35-44	KMA	Y	0 - No		1 - Yes
174844	>=55	KMA	Y	0 - No		1 - Yes
174953	<=35	KMA	Y	0 - No		1 - Yes
174984	Unknown/Missing	KMA	Y	0 - No		0 - No
175028	<=35	KMA	Y	0 - No		1 - Yes
175060	<=35	AMA	Y	1 - Yes	ENROLLED	1 - Yes
175227	>=55	KMA	Y	0 - No		1 - Yes
175300	45-54	Bekwai Municipal	Y	0 - No		1 - Yes
175429	45-54	AMA	Y	0 - No		1 - Yes
175445	<=35	KMA	Y	0 - No		1 - Yes
175540	>=55	AMA	Y	0 - No		1 - Yes
175915	>=55	Akwapim South	Y	0 - No		1 - Yes
176080	45-54	AMA	Y	0 - No		1 - Yes
176162	45-54	Ga West	Y	0 - No		1 - Yes
176188	35-44	Awutu Senya	Y	0 - No		1 - Yes
176247	35-44	Ejisu Juaben	Y	0 - No		1 - Yes
176329	<=35	Bekwai Municipal	Y	0 - No		1 - Yes
176451	45-54	Dangbe West	Y	1 - Yes	ENROLLED	1 - Yes
176531	Unknown/Missing	Atwima Nwabiagya	Not Determined	1 - Yes	REFUSED	0 - No
176566	35-44	KMA	Y	0 - No		1 - Yes
176719	>=55	KMA	Y	0 - No		1 - Yes
176777	>=55	AMA	Y	0 - No		1 - Yes
176810	45-54	KMA	Y	0 - No		1 - Yes
176884	35-44	Ejisu Juaben	Y	0 - No		1 - Yes
177110	45-54	Ga South	Y	1 - Yes	ENROLLED	1 - Yes
177230	>=55	KMA	Y	0 - No		1 - Yes
177344	>=55	Ga West	Y	1 - Yes	ENROLLED	1 - Yes
177455	<=35	AMA	Y	0 - No		1 - Yes
177496	>=55	KMA	Y	0 - No		1 - Yes
177512	<=35	KMA	Y	0 - No		1 - Yes
178076	Unknown/Missing	AMA	Not Determined	0 - No		0 - No
178112	35-44	Mampong	Y	0 - No		1 - Yes
178139	>=55	AMA	Y	0 - No		0 - No	Genotyping duplicate
178181	35-44	Kwabre	Y	0 - No		1 - Yes
178244	Unknown/Missing	Ga East	Not Determined	0 - No		0 - No
178324	35-44	KMA	Y	0 - No		1 - Yes
178684	Unknown/Missing	KMA	Not Determined	0 - No		0 - No
178778	45-54	Awutu Senya	Y	0 - No		1 - Yes
179106	<=35	Mampong	Y	1 - Yes	ENROLLED	1 - Yes
179193	<=35	KMA	Y	0 - No		1 - Yes
179351	<=35	Bosumtwi	Y	0 - No		1 - Yes
179474	45-54	Suhum/Kraboa Coaltar	Y	0 - No		1 - Yes
179935	35-44	KMA	Y	0 - No		1 - Yes
180033	<=35	Ledzokuku-Krowor	Y	0 - No		1 - Yes
180117	45-54	AMA	Y	0 - No		1 - Yes
180137	45-54	Bosumtwi	Y	0 - No		1 - Yes
180489	45-54	AMA	Y	0 - No		1 - Yes
180669	>=55	Mampong	Y	0 - No		1 - Yes
180679	>=55	Dangbe East	Y	0 - No		1 - Yes
180685	<=35	KMA	Y	0 - No		1 - Yes
180883	<=35	KMA	Y	0 - No		1 - Yes
180888	>=55	KMA	Y	0 - No		1 - Yes
180971	35-44	KMA	Y	0 - No		1 - Yes
181049	Unknown/Missing	Ga West	Not Determined	1 - Yes	NONRESPONSE	0 - No
181140	<=35	Afigya Kwabre	Y	0 - No		1 - Yes
181248	Unknown/Missing	AMA	Not Determined	0 - No		0 - No
181533	35-44	KMA	Y	0 - No		1 - Yes
181546	35-44	Ga South	Y	0 - No		1 - Yes
181627	<=35	KMA	Y	0 - No		1 - Yes
181770	>=55	Ledzokuku-Krowor	Y	0 - No		0 - No	Genotyping duplicate
181778	>=55	KMA	Y	0 - No		1 - Yes
181793	35-44	Dangbe West	Y	0 - No		1 - Yes
181839	<=35	KMA	Y	0 - No		1 - Yes
181887	<=35	AMA	Y	0 - No		1 - Yes
181924	<=35	KMA	Y	0 - No		1 - Yes
182147	>=55	Awutu Senya	Y	0 - No		1 - Yes
182148	35-44	KMA	Y	0 - No		1 - Yes
182222	35-44	KMA	Y	0 - No		1 - Yes
182501	>=55	KMA	Y	0 - No		1 - Yes
182848	35-44	Bekwai Municipal	Y	0 - No		1 - Yes
182895	<=35	Atwima Nwabiagya	Y	0 - No		1 - Yes
183252	<=35	KMA	Y	0 - No		1 - Yes
183260	Unknown/Missing	KMA	Not Determined	1 - Yes	REFUSED	0 - No
183274	>=55	Ejisu Juaben	Y	0 - No		1 - Yes
183277	35-44	KMA	Y	1 - Yes	ENROLLED	1 - Yes
183621	>=55	Atwima Nwabiagya	Y	0 - No		1 - Yes
183781	45-54	KMA	Y	0 - No		1 - Yes
183809	Unknown/Missing	KMA	Y	0 - No		0 - No
184131	Unknown/Missing	AMA	Not Determined	0 - No		0 - No
184333	<=35	Tema	Y	0 - No		1 - Yes
184418	35-44	Atwima Kwanwoma	Y	0 - No		1 - Yes
184638	35-44	Ejisu Juaben	Y	0 - No		1 - Yes
184664	>=55	KMA	Y	0 - No		1 - Yes
185226	<=35	KMA	Y	0 - No		1 - Yes
185714	Unknown/Missing	KMA	Not Determined	1 - Yes	REFUSED	0 - No
186274	45-54	Bosumtwi	Y	0 - No		1 - Yes
186395	>=55	Kwabre	Y	0 - No		1 - Yes
186431	>=55	KMA	Y	0 - No		1 - Yes
186509	>=55	Atwima Nwabiagya	Y	0 - No		1 - Yes
186628	45-54	AMA	Y	0 - No		1 - Yes
186696	35-44	Tema	Y	0 - No		1 - Yes
186803	35-44	Bosumtwi	Y	0 - No		0 - No	Genotyping duplicate
186867	>=55	KMA	Y	0 - No		1 - Yes
186870	45-54	Ejisu Juaben	Y	0 - No		1 - Yes
187082	35-44	KMA	Y	0 - No		1 - Yes
187156	Unknown/Missing	KMA	Not Determined	0 - No		0 - No
187337	<=35	AMA	Y	0 - No		1 - Yes
187589	45-54	Ashaiman	Y	1 - Yes	ENROLLED	1 - Yes
187634	>=55	Dangbe East	Y	0 - No		1 - Yes
187680	<=35	Ashaiman	Y	0 - No		1 - Yes
188018	45-54	KMA	Y	0 - No		1 - Yes
188028	45-54	Awutu Senya	Y	0 - No		1 - Yes
188242	<=35	Kwabre	Y	0 - No		1 - Yes
188256	45-54	KMA	Y	0 - No		1 - Yes
188331	35-44	Afigya Kwabre	Y	0 - No		1 - Yes
188393	35-44	Dangbe East	Y	0 - No		1 - Yes
188396	35-44	Bosumtwi	Y	0 - No		1 - Yes
188495	<=35	KMA	Y	0 - No		1 - Yes
188558	<=35	Suhum/Kraboa Coaltar	Y	0 - No		1 - Yes
188660	35-44	KMA	Y	0 - No		1 - Yes
189177	45-54	Adenta	Y	0 - No		1 - Yes
189357	<=35	Ashaiman	Y	0 - No		1 - Yes
189398	Unknown/Missing	Tema	Not Determined	1 - Yes	REFUSED	0 - No
189437	35-44	Ga West	Y	0 - No		1 - Yes
189537	35-44	Tema	Y	0 - No		1 - Yes
189609	<=35	Ejisu Juaben	Y	0 - No		1 - Yes
189620	Unknown/Missing	KMA	N	0 - No		0 - No
189652	35-44	KMA	Y	0 - No		1 - Yes
189690	35-44	AMA	Y	0 - No		1 - Yes
189833	Unknown/Missing	KMA	Not Determined	0 - No		0 - No
190159	Unknown/Missing	AMA	Not Determined	0 - No		0 - No
190388	>=55	Suhum/Kraboa Coaltar	Y	0 - No		1 - Yes
190586	<=35	Adenta	Y	0 - No		1 - Yes
190604	<=35	Tema	Y	0 - No		1 - Yes
190689	45-54	Atwima Nwabiagya	Y	0 - No		1 - Yes
190897	<=35	KMA	Y	0 - No		1 - Yes
190943	<=35	KMA	Y	0 - No		1 - Yes
191133	>=55	KMA	Y	0 - No		1 - Yes
191509	>=55	KMA	Y	0 - No		1 - Yes
191716	>=55	Mampong	Y	0 - No		1 - Yes
191765	45-54	KMA	Y	0 - No		1 - Yes
191879	Unknown/Missing	KMA	Not Determined	1 - Yes	REFUSED	0 - No
192194	35-44	Awutu Senya	Y	0 - No		1 - Yes
192218	Unknown/Missing	Atwima Kwanwoma	Y	0 - No		0 - No
192377	>=55	Afigya Kwabre	Y	0 - No		1 - Yes
192521	35-44	KMA	Y	0 - No		1 - Yes
192547	>=55	KMA	Y	0 - No		1 - Yes
192640	<=35	KMA	Y	0 - No		1 - Yes
192671	<=35	KMA	Y	0 - No		1 - Yes
192687	35-44	AMA	Y	0 - No		1 - Yes
192792	>=55	Atwima Nwabiagya	Y	0 - No		1 - Yes
192888	45-54	AMA	Y	0 - No		1 - Yes
192945	>=55	Dangbe East	Y	0 - No		1 - Yes
193107	45-54	Mampong	Y	0 - No		1 - Yes
193286	45-54	AMA	Y	0 - No		1 - Yes
193306	45-54	KMA	Y	0 - No		1 - Yes
193585	45-54	KMA	Y	1 - Yes	ENROLLED	1 - Yes
193847	>=55	Bosumtwi	Y	0 - No		1 - Yes
193878	45-54	Ga East	Y	0 - No		1 - Yes
193995	Unknown/Missing	Ejisu Juaben	Y	1 - Yes	REFUSED	0 - No
194191	35-44	KMA	Y	0 - No		1 - Yes
194222	35-44	Atwima Nwabiagya	Y	0 - No		1 - Yes
194380	45-54	Bosumtwi	Y	0 - No		1 - Yes
194403	45-54	Ga West	Y	0 - No		1 - Yes
194455	Unknown/Missing	Tema	Not Determined	0 - No		0 - No
194590	<=35	KMA	Y	0 - No		1 - Yes
194792	35-44	Atwima Nwabiagya	Y	0 - No		1 - Yes
194805	<=35	Atwima Kwanwoma	Y	0 - No		1 - Yes
195251	>=55	KMA	Y	0 - No		1 - Yes
195307	45-54	KMA	Y	0 - No		1 - Yes
195481	45-54	Ashaiman	Y	0 - No		1 - Yes
195527	Unknown/Missing	KMA	Not Determined	0 - No		0 - No
195722	45-54	KMA	Y	0 - No		1 - Yes
195746	35-44	Afigya Kwabre	Y	0 - No		1 - Yes
195965	<=35	Bosumtwi	Y	0 - No		1 - Yes
196067	35-44	KMA	Y	0 - No		1 - Yes
196264	45-54	KMA	Y	0 - No		1 - Yes
196886	<=35	KMA	Y	0 - No		1 - Yes
197042	45-54	Afigya Kwabre	Y	0 - No		1 - Yes
197385	35-44	Bekwai Municipal	Y	1 - Yes	ENROLLED	1 - Yes
197467	>=55	Atwima Nwabiagya	Y	0 - No		1 - Yes
197500	35-44	Ejisu Juaben	Y	0 - No		1 - Yes
197793	45-54	KMA	Y	0 - No		1 - Yes
198273	35-44	KMA	Y	0 - No		1 - Yes
198307	35-44	KMA	Y	0 - No		1 - Yes
198701	Unknown/Missing	KMA	Not Determined	1 - Yes	REFUSED	0 - No
199203	35-44	KMA	Y	0 - No		1 - Yes
199811	35-44	AMA	Y	0 - No		1 - Yes
199908	Unknown/Missing	KMA	Not Determined	0 - No		0 - No
199968	45-54	KMA	Y	0 - No		1 - Yes
200029	45-54	KMA	Y	0 - No		1 - Yes
200205	35-44	KMA	Y	0 - No		1 - Yes
200346	<=35	KMA	Y	0 - No		1 - Yes
200515	45-54	KMA	Y	0 - No		1 - Yes
200595	Unknown/Missing	KMA	Not Determined	0 - No		0 - No
200668	45-54	KMA	Y	0 - No		1 - Yes
200732	35-44	Kwabre	Y	0 - No		1 - Yes
200808	45-54	KMA	Y	0 - No		1 - Yes
200812	45-54	Ledzokuku-Krowor	Y	1 - Yes	ENROLLED	1 - Yes
201023	45-54	KMA	Y	0 - No		1 - Yes
201212	>=55	KMA	Y	0 - No		1 - Yes
201238	35-44	KMA	Y	0 - No		1 - Yes
201252	45-54	Afigya Kwabre	Y	0 - No		1 - Yes
201457	35-44	Atwima Nwabiagya	Y	0 - No		1 - Yes
201500	45-54	Mampong	Y	0 - No		1 - Yes
201527	>=55	Bosumtwi	Y	0 - No		1 - Yes
201662	Unknown/Missing	Adenta	Not Determined	1 - Yes	REFUSED	0 - No
202188	Unknown/Missing	KMA	Not Determined	0 - No		0 - No
202345	Unknown/Missing	KMA	Not Determined	0 - No		0 - No
202389	45-54	Atwima Kwanwoma	Y	1 - Yes	ENROLLED	1 - Yes
202451	>=55	AMA	Y	0 - No		1 - Yes
202571	35-44	KMA	Y	0 - No		1 - Yes
202623	Unknown/Missing	Kwabre	Y	0 - No		0 - No
202756	>=55	AMA	Y	0 - No		1 - Yes
202839	Unknown/Missing	KMA	Y	0 - No		0 - No
203304	>=55	AMA	Y	0 - No		1 - Yes
203487	35-44	KMA	Y	0 - No		1 - Yes
203798	<=35	KMA	Y	0 - No		1 - Yes
203892	>=55	AMA	Y	0 - No		1 - Yes
204265	>=55	Ledzokuku-Krowor	Y	0 - No		1 - Yes
204383	>=55	AMA	Y	0 - No		1 - Yes
204649	>=55	KMA	Y	0 - No		1 - Yes
204706	>=55	Ga West	Y	0 - No		1 - Yes
205207	<=35	Afigya Kwabre	Y	0 - No		1 - Yes
205317	>=55	KMA	Y	0 - No		1 - Yes
205376	45-54	KMA	Y	0 - No		1 - Yes
205520	Unknown/Missing	KMA	Not Determined	0 - No		0 - No
205841	>=55	Dangbe East	Y	1 - Yes	ENROLLED	1 - Yes
205871	>=55	Bosumtwi	Y	1 - Yes	ENROLLED	1 - Yes
205939	35-44	AMA	Y	0 - No		1 - Yes
206124	<=35	Kwabre	Y	0 - No		1 - Yes
206214	<=35	Atwima Nwabiagya	Y	0 - No		1 - Yes
206366	35-44	Atwima Nwabiagya	Y	0 - No		1 - Yes
206526	35-44	Akwapim South	Y	0 - No		1 - Yes
206545	45-54	KMA	Y	0 - No		1 - Yes
206626	Unknown/Missing	Mampong	Y	1 - Yes	REFUSED	0 - No
206694	45-54	KMA	Y	0 - No		1 - Yes
206776	35-44	Ejisu Juaben	Y	0 - No		1 - Yes
206820	45-54	KMA	Y	0 - No		1 - Yes
207174	>=55	Ga West	Y	1 - Yes	ENROLLED	1 - Yes
207224	35-44	KMA	Y	0 - No		1 - Yes
207245	<=35	AMA	Y	0 - No		1 - Yes
207266	<=35	AMA	Y	0 - No		1 - Yes
207345	45-54	Afigya Kwabre	Y	0 - No		1 - Yes
207469	45-54	Ga South	Y	0 - No		0 - No	Genotyping duplicate
207694	35-44	Ashaiman	Y	0 - No		0 - No	Genotyping duplicate
207748	45-54	KMA	Y	0 - No		1 - Yes
208054	35-44	Tema	Y	0 - No		1 - Yes
208117	35-44	Bosumtwi	Y	0 - No		1 - Yes
208129	<=35	KMA	Y	0 - No		1 - Yes
208686	Unknown/Missing	Bekwai Municipal	Not Determined	1 - Yes	REFUSED	0 - No
209044	<=35	KMA	Y	0 - No		1 - Yes
209053	>=55	AMA	Y	0 - No		1 - Yes
209181	Unknown/Missing	KMA	N	0 - No		0 - No
209502	<=35	KMA	Y	0 - No		1 - Yes
209552	<=35	Ashaiman	Y	0 - No		1 - Yes
209634	35-44	KMA	Y	0 - No		1 - Yes
209694	Unknown/Missing	Bosumtwi	Y	0 - No		0 - No
209712	>=55	AMA	Y	1 - Yes	ENROLLED	0 - No	Genotyping duplicate
209939	Unknown/Missing	KMA	Not Determined	0 - No		0 - No
210579	<=35	Ledzokuku-Krowor	Y	0 - No		1 - Yes
210945	>=55	Dangbe East	Y	1 - Yes	ENROLLED	1 - Yes
211259	>=55	KMA	Y	0 - No		1 - Yes
211619	Unknown/Missing	Afigya Kwabre	Y	0 - No		0 - No
212029	Unknown/Missing	KMA	Y	0 - No		1 - Yes
212365	Unknown/Missing	KMA	Not Determined	0 - No		0 - No
212688	Unknown/Missing	Afigya Kwabre	Y	1 - Yes	REFUSED	0 - No
212730	Unknown/Missing	KMA	Y	0 - No		0 - No
213059	45-54	Bosumtwi	Y	0 - No		1 - Yes
213466	35-44	Atwima Nwabiagya	Y	0 - No		1 - Yes
213629	35-44	Atwima Nwabiagya	Y	1 - Yes	ENROLLED	1 - Yes
213685	45-54	AMA	Y	0 - No		1 - Yes
213778	35-44	KMA	Y	0 - No		1 - Yes
213824	45-54	KMA	Y	0 - No		1 - Yes
214400	Unknown/Missing	KMA	Not Determined	0 - No		0 - No
214554	>=55	Atwima Kwanwoma	Y	0 - No		1 - Yes
215139	45-54	KMA	Y	0 - No		1 - Yes
215209	45-54	Mampong	Y	0 - No		1 - Yes
215309	>=55	AMA	Y	0 - No		1 - Yes
216003	Unknown/Missing	KMA	Not Determined	0 - No		0 - No
216431	Unknown/Missing	Adenta	Not Determined	1 - Yes	REFUSED	0 - No
216518	45-54	Ga West	Y	0 - No		1 - Yes
216647	>=55	Ga South	Y	0 - No		1 - Yes
216648	Unknown/Missing	Ledzokuku-Krowor	Not Determined	0 - No		0 - No
216917	<=35	KMA	Y	0 - No		1 - Yes
216940	>=55	KMA	Y	0 - No		1 - Yes
216987	>=55	KMA	Y	0 - No		1 - Yes
217002	35-44	KMA	Y	0 - No		1 - Yes
217119	<=35	Bosumtwi	Y	0 - No		1 - Yes
217132	35-44	AMA	Y	1 - Yes	ENROLLED	1 - Yes
217149	45-54	Afigya Kwabre	Y	1 - Yes	ENROLLED	1 - Yes
217346	45-54	Awutu Senya	Y	0 - No		1 - Yes
217394	45-54	Ledzokuku-Krowor	Y	0 - No		0 - No	Genotyping duplicate
217517	>=55	Suhum/Kraboa Coaltar	Y	0 - No		0 - No	Genotyping duplicate
218104	35-44	Atwima Kwanwoma	Y	0 - No		1 - Yes
218548	>=55	AMA	Y	0 - No		1 - Yes
218659	<=35	Ga South	Y	1 - Yes	ENROLLED	1 - Yes
219012	<=35	KMA	Y	0 - No		1 - Yes
219158	>=55	KMA	Y	0 - No		1 - Yes
219728	>=55	KMA	Y	0 - No		1 - Yes
219925	35-44	KMA	Y	0 - No		1 - Yes
220101	Unknown/Missing	Ga West	Not Determined	1 - Yes	REFUSED	0 - No
220112	45-54	Ga West	Y	0 - No		1 - Yes
220754	<=35	Kwabre	Y	0 - No		1 - Yes
220803	45-54	Tema	Y	0 - No		1 - Yes
220911	<=35	Bosumtwi	Y	0 - No		1 - Yes
220937	35-44	Bekwai Municipal	Y	0 - No		1 - Yes
221431	Unknown/Missing	Ga East	Not Determined	1 - Yes	REFUSED	0 - No
221438	Unknown/Missing	Ga East	Not Determined	1 - Yes	REFUSED	0 - No
222122	45-54	AMA	Y	0 - No		1 - Yes
222767	>=55	Suhum/Kraboa Coaltar	Y	0 - No		1 - Yes
223145	Unknown/Missing	KMA	Not Determined	1 - Yes	REFUSED	0 - No
223675	45-54	Atwima Nwabiagya	Y	0 - No		1 - Yes
223691	>=55	Atwima Kwanwoma	Y	0 - No		1 - Yes
223775	35-44	Bosumtwi	Y	0 - No		1 - Yes
223784	<=35	KMA	Y	0 - No		1 - Yes
224227	Unknown/Missing	Afigya Kwabre	Not Determined	0 - No		0 - No
224242	35-44	KMA	Y	0 - No		1 - Yes
224343	35-44	Dangbe East	Y	0 - No		1 - Yes
224413	35-44	Dangbe East	Y	0 - No		1 - Yes
224438	35-44	Atwima Nwabiagya	Y	1 - Yes	ENROLLED	1 - Yes
224555	>=55	Kwabre	Y	0 - No		1 - Yes
224687	>=55	Tema	Y	0 - No		1 - Yes
224961	>=55	KMA	Y	1 - Yes	ENROLLED	1 - Yes
225108	Unknown/Missing	Ga West	Not Determined	1 - Yes	REFUSED	0 - No
225248	Unknown/Missing	Atwima Kwanwoma	Not Determined	0 - No		0 - No
225308	45-54	Suhum/Kraboa Coaltar	Y	0 - No		1 - Yes
225332	45-54	Kwabre	Y	0 - No		1 - Yes
225346	Unknown/Missing	Tema	Not Determined	1 - Yes	REFUSED	0 - No
225374	35-44	KMA	Y	0 - No		1 - Yes
225563	35-44	Suhum/Kraboa Coaltar	Y	0 - No		1 - Yes
225565	35-44	KMA	Y	0 - No		1 - Yes
225570	35-44	Tema	Y	1 - Yes	ENROLLED	1 - Yes
225600	>=55	AMA	Y	0 - No		1 - Yes
226833	35-44	Kwabre	Y	0 - No		1 - Yes
227207	<=35	KMA	Y	0 - No		1 - Yes
228403	Unknown/Missing	Akwapim South	Not Determined	1 - Yes	REFUSED	0 - No
228490	>=55	Adenta	Y	0 - No		1 - Yes
228963	>=55	KMA	Y	0 - No		0 - No	Genotyping duplicate
229172	>=55	KMA	Y	0 - No		1 - Yes
229243	45-54	KMA	Y	0 - No		1 - Yes
229465	35-44	KMA	Y	0 - No		1 - Yes
229538	45-54	KMA	Y	0 - No		1 - Yes
229649	35-44	Tema	Y	0 - No		1 - Yes
229966	45-54	KMA	Y	0 - No		1 - Yes
230026	45-54	Ashaiman	Y	0 - No		1 - Yes
230417	45-54	KMA	Y	0 - No		1 - Yes
230805	<=35	Akwapim South	Y	0 - No		1 - Yes
230852	45-54	KMA	Y	0 - No		1 - Yes
231034	Unknown/Missing	Mampong	Not Determined	0 - No		0 - No
231143	<=35	KMA	Y	0 - No		1 - Yes
231321	45-54	Atwima Nwabiagya	Y	0 - No		1 - Yes
231367	>=55	KMA	Y	0 - No		1 - Yes
231620	45-54	KMA	Y	0 - No		1 - Yes
231662	>=55	Atwima Nwabiagya	Y	0 - No		1 - Yes
232360	>=55	Kwabre	Y	0 - No		1 - Yes
233061	Unknown/Missing	KMA	Not Determined	0 - No		0 - No
233240	>=55	KMA	Y	0 - No		1 - Yes
233645	45-54	KMA	Y	0 - No		1 - Yes
233746	<=35	AMA	Y	0 - No		1 - Yes
234013	45-54	Atwima Kwanwoma	Y	0 - No		1 - Yes
234423	>=55	Dangbe East	Y	0 - No		1 - Yes
235401	>=55	Tema	Y	0 - No		1 - Yes
235511	45-54	AMA	Y	0 - No		1 - Yes
236484	45-54	KMA	Y	0 - No		1 - Yes
237092	45-54	Bosumtwi	Y	0 - No		1 - Yes
237379	45-54	AMA	Y	0 - No		1 - Yes
237500	45-54	KMA	Y	0 - No		1 - Yes
237540	35-44	Afigya Kwabre	Y	0 - No		1 - Yes
237622	<=35	KMA	Y	0 - No		1 - Yes
237930	>=55	Kwabre	Y	0 - No		1 - Yes
237960	45-54	Ga South	Y	1 - Yes	ENROLLED	1 - Yes
237974	>=55	KMA	Y	0 - No		1 - Yes
238020	35-44	AMA	Y	0 - No		1 - Yes
238611	35-44	Ashaiman	Y	0 - No		1 - Yes
238932	>=55	KMA	Y	0 - No		1 - Yes
239536	35-44	KMA	Y	0 - No		1 - Yes
240979	Unknown/Missing	AMA	Y	0 - No		1 - Yes
241234	>=55	Bosumtwi	Y	0 - No		1 - Yes
241321	<=35	Dangbe West	Y	0 - No		1 - Yes
241569	Unknown/Missing	Atwima Nwabiagya	Y	0 - No		0 - No
242472	45-54	AMA	Y	0 - No		1 - Yes
242705	35-44	Bekwai Municipal	Y	0 - No		1 - Yes
242803	45-54	KMA	Y	0 - No		1 - Yes
242980	>=55	Afigya Kwabre	Y	0 - No		1 - Yes
243364	45-54	Ga South	Y	1 - Yes	ENROLLED	1 - Yes
243748	Unknown/Missing	Afigya Kwabre	Not Determined	0 - No		0 - No
244402	Unknown/Missing	AMA	Not Determined	0 - No		0 - No
245162	>=55	Ejisu Juaben	Y	0 - No		1 - Yes
245214	Unknown/Missing	AMA	Not Determined	0 - No		0 - No
245375	35-44	Ga South	Y	0 - No		0 - No	Genotyping duplicate
245464	45-54	Atwima Nwabiagya	Y	0 - No		1 - Yes
245511	<=35	KMA	Y	1 - Yes	ENROLLED	1 - Yes
245574	Unknown/Missing	Dangbe West	Not Determined	1 - Yes	NONRESPONSE	0 - No
245862	45-54	AMA	Y	0 - No		1 - Yes
246088	Unknown/Missing	Kwabre	Not Determined	0 - No		0 - No
246097	45-54	KMA	Y	0 - No		1 - Yes
246133	<=35	KMA	Y	0 - No		0 - No	Genotyping duplicate
247155	45-54	Suhum/Kraboa Coaltar	Y	0 - No		1 - Yes
247251	45-54	KMA	Y	0 - No		1 - Yes
247728	>=55	Ga South	Y	1 - Yes	ENROLLED	1 - Yes
248623	>=55	AMA	Y	0 - No		1 - Yes
248624	>=55	AMA	Y	1 - Yes	ENROLLED	0 - No	Genotyping duplicate
248781	>=55	AMA	Y	0 - No		1 - Yes
249698	Unknown/Missing	Bosumtwi	Not Determined	0 - No		0 - No
250633	45-54	KMA	Y	0 - No		1 - Yes
251089	45-54	KMA	Y	0 - No		1 - Yes
252110	Unknown/Missing	Atwima Nwabiagya	Not Determined	1 - Yes	REFUSED	0 - No
252232	<=35	Atwima Nwabiagya	Y	0 - No		1 - Yes
252356	<=35	AMA	Y	0 - No		1 - Yes
252702	Unknown/Missing	AMA	Not Determined	1 - Yes	REFUSED	0 - No
253566	35-44	KMA	Y	0 - No		1 - Yes
253870	<=35	KMA	Y	0 - No		1 - Yes
253929	45-54	Bosumtwi	Y	0 - No		1 - Yes
254369	45-54	AMA	Y	0 - No		1 - Yes
254455	45-54	Tema	Y	0 - No		1 - Yes
254462	<=35	KMA	Y	0 - No		1 - Yes
254535	>=55	Ga West	Y	0 - No		1 - Yes
254649	>=55	KMA	Y	0 - No		1 - Yes
254835	45-54	KMA	Y	0 - No		1 - Yes
255340	Unknown/Missing	Tema	Not Determined	0 - No		0 - No
256156	<=35	KMA	Y	0 - No		1 - Yes
256482	45-54	AMA	Y	0 - No		1 - Yes
256709	35-44	KMA	Y	0 - No		1 - Yes
256879	<=35	AMA	Y	0 - No		1 - Yes
257586	35-44	KMA	Y	0 - No		1 - Yes
257655	Unknown/Missing	Ejisu Juaben	Not Determined	0 - No		0 - No
258187	35-44	Atwima Nwabiagya	Y	1 - Yes	ENROLLED	1 - Yes
258627	45-54	AMA	Y	0 - No		1 - Yes
258841	35-44	Awutu Senya	Y	0 - No		1 - Yes
259123	45-54	KMA	Y	0 - No		1 - Yes
259327	>=55	AMA	Y	0 - No		1 - Yes
259536	Unknown/Missing	Tema	Not Determined	0 - No		0 - No
260100	35-44	KMA	Y	0 - No		1 - Yes
260257	Unknown/Missing	Afigya Kwabre	Y	1 - Yes	REFUSED	0 - No
260353	45-54	Bosumtwi	Y	0 - No		1 - Yes
261346	<=35	KMA	Y	0 - No		1 - Yes
261360	>=55	AMA	Y	0 - No		1 - Yes
261602	45-54	KMA	Y	0 - No		1 - Yes
262420	>=55	KMA	Y	0 - No		1 - Yes
263141	45-54	Bekwai Municipal	Y	0 - No		1 - Yes
263575	>=55	Bosumtwi	Y	0 - No		1 - Yes
263655	<=35	KMA	Y	0 - No		1 - Yes
264108	45-54	Ga East	Y	0 - No		1 - Yes
264587	<=35	Ashaiman	Y	0 - No		1 - Yes
265151	<=35	Mampong	Y	0 - No		1 - Yes
265213	<=35	AMA	Y	0 - No		1 - Yes
265419	>=55	KMA	Y	0 - No		1 - Yes
266159	Unknown/Missing	Tema	Not Determined	1 - Yes	REFUSED	0 - No
266834	>=55	Awutu Senya	Y	0 - No		1 - Yes
267727	<=35	Ga East	Y	0 - No		1 - Yes
267910	45-54	Ejisu Juaben	Y	0 - No		1 - Yes
268061	<=35	Adenta	Y	0 - No		1 - Yes
268503	<=35	KMA	Y	0 - No		1 - Yes
268995	Unknown/Missing	Suhum/Kraboa Coaltar	Not Determined	0 - No		0 - No
269249	35-44	KMA	Y	0 - No		1 - Yes
269356	45-54	Akwapim South	Y	1 - Yes	ENROLLED	0 - No	Genotyping duplicate
269410	35-44	KMA	Y	0 - No		1 - Yes
270341	35-44	Ledzokuku-Krowor	Y	1 - Yes	ENROLLED	1 - Yes
270556	35-44	KMA	Y	0 - No		1 - Yes
270571	<=35	KMA	Y	0 - No		1 - Yes
270667	45-54	KMA	Y	0 - No		1 - Yes
272012	35-44	KMA	Y	0 - No		1 - Yes
272639	>=55	Bosumtwi	Y	0 - No		1 - Yes
272672	>=55	AMA	Y	0 - No		1 - Yes
272733	>=55	AMA	Y	0 - No		1 - Yes
273211	45-54	Ledzokuku-Krowor	Y	0 - No		0 - No	Genotyping duplicate
273369	45-54	KMA	Y	0 - No		1 - Yes
273392	<=35	Ejisu Juaben	Y	0 - No		1 - Yes
274113	<=35	KMA	Y	0 - No		1 - Yes
274194	35-44	Atwima Nwabiagya	Y	0 - No		1 - Yes
274394	Unknown/Missing	Dangbe West	Not Determined	1 - Yes	REFUSED	0 - No
274599	>=55	Bekwai Municipal	Y	0 - No		1 - Yes
275754	>=55	Atwima Kwanwoma	Y	0 - No		1 - Yes
276162	>=55	AMA	Y	0 - No		1 - Yes
276370	>=55	Suhum/Kraboa Coaltar	Y	0 - No		1 - Yes
276460	>=55	Dangbe West	Y	1 - Yes	ENROLLED	1 - Yes
276485	<=35	Ashaiman	Y	0 - No		0 - No	Genotyping duplicate
276955	<=35	KMA	Y	0 - No		0 - No	Genotyping duplicate
277036	<=35	KMA	Y	0 - No		1 - Yes
277537	35-44	KMA	Y	0 - No		1 - Yes
277725	>=55	Atwima Nwabiagya	Y	0 - No		1 - Yes
277881	<=35	KMA	Y	0 - No		1 - Yes
278439	<=35	Kwabre	Y	0 - No		1 - Yes
278462	>=55	Ejisu Juaben	Y	0 - No		1 - Yes
278713	>=55	Awutu Senya	Y	0 - No		1 - Yes
280052	45-54	KMA	Y	0 - No		1 - Yes
280083	<=35	KMA	Y	1 - Yes	ENROLLED	1 - Yes
280591	45-54	Afigya Kwabre	Y	0 - No		1 - Yes
281059	Unknown/Missing	KMA	Not Determined	0 - No		0 - No
281277	35-44	AMA	Y	0 - No		1 - Yes
282057	<=35	AMA	Y	0 - No		1 - Yes
282851	35-44	KMA	Y	0 - No		1 - Yes
283226	<=35	AMA	Y	0 - No		1 - Yes
283263	Unknown/Missing	Afigya Kwabre	Not Determined	0 - No		0 - No
283884	>=55	KMA	Y	0 - No		1 - Yes
284055	35-44	KMA	Y	0 - No		1 - Yes
284590	<=35	Mampong	Y	0 - No		1 - Yes
284629	45-54	KMA	Y	1 - Yes	ENROLLED	1 - Yes
285014	35-44	Kwabre	Y	0 - No		1 - Yes
285233	Unknown/Missing	AMA	Not Determined	1 - Yes	REFUSED	0 - No
285322	<=35	KMA	Y	0 - No		1 - Yes
285345	>=55	AMA	Y	0 - No		1 - Yes
285822	45-54	Akwapim South	Y	0 - No		1 - Yes
285999	<=35	KMA	Y	0 - No		1 - Yes
286000	45-54	Afigya Kwabre	Y	0 - No		1 - Yes
286051	35-44	KMA	Y	0 - No		1 - Yes
286412	45-54	KMA	Y	0 - No		1 - Yes
286855	35-44	Atwima Kwanwoma	Y	0 - No		1 - Yes
286951	>=55	KMA	Y	0 - No		1 - Yes
287253	<=35	Atwima Kwanwoma	Y	0 - No		1 - Yes
287424	<=35	KMA	Y	0 - No		1 - Yes
288230	Unknown/Missing	Tema	Not Determined	1 - Yes	REFUSED	0 - No
288297	35-44	Kwabre	Y	0 - No		1 - Yes
288513	Unknown/Missing	AMA	Not Determined	0 - No		0 - No
288843	>=55	KMA	Y	0 - No		1 - Yes
289021	>=55	Tema	Y	1 - Yes	ENROLLED	0 - No	Genotyping duplicate
289336	35-44	KMA	Y	0 - No		1 - Yes
289614	Unknown/Missing	Atwima Kwanwoma	Y	1 - Yes	REFUSED	0 - No
289661	45-54	AMA	Y	1 - Yes	ENROLLED	1 - Yes
291342	35-44	AMA	Y	0 - No		1 - Yes
291510	<=35	KMA	Y	0 - No		1 - Yes
291664	>=55	Atwima Kwanwoma	Y	0 - No		1 - Yes
291712	45-54	AMA	Y	0 - No		1 - Yes
292072	>=55	KMA	Y	0 - No		1 - Yes
292367	>=55	KMA	Y	0 - No		1 - Yes
292732	<=35	Afigya Kwabre	Y	0 - No		1 - Yes
293234	Unknown/Missing	AMA	Y	0 - No		1 - Yes
295336	45-54	Atwima Kwanwoma	Y	0 - No		1 - Yes
296054	>=55	KMA	Y	0 - No		1 - Yes
296145	>=55	Akwapim South	Y	0 - No		0 - No	Genotyping duplicate
296431	<=35	KMA	Y	0 - No		1 - Yes
297961	35-44	AMA	Y	0 - No		1 - Yes
298522	45-54	KMA	Y	0 - No		1 - Yes
299098	<=35	Ga West	Y	0 - No		1 - Yes
299132	<=35	KMA	Y	0 - No		1 - Yes
299440	>=55	AMA	Y	0 - No		1 - Yes
299766	45-54	Ejisu Juaben	Y	0 - No		1 - Yes
301111	35-44	Dangbe West	Y	0 - No		1 - Yes
302131	45-54	KMA	Y	0 - No		1 - Yes
302505	>=55	KMA	Y	0 - No		1 - Yes
302737	<=35	KMA	Y	0 - No		1 - Yes
304042	Unknown/Missing	Ga South	Not Determined	0 - No		0 - No
304544	35-44	KMA	Y	0 - No		1 - Yes
305031	<=35	Atwima Kwanwoma	Y	0 - No		1 - Yes
305913	35-44	Afigya Kwabre	Y	0 - No		1 - Yes
306424	35-44	AMA	Y	0 - No		1 - Yes
307581	>=55	Atwima Nwabiagya	Y	0 - No		1 - Yes
307587	Unknown/Missing	KMA	Not Determined	0 - No		0 - No
307700	35-44	KMA	Y	0 - No		1 - Yes
307732	>=55	Akwapim South	Y	1 - Yes	ENROLLED	1 - Yes
308093	<=35	Ledzokuku-Krowor	Y	0 - No		1 - Yes
308185	45-54	KMA	Y	0 - No		1 - Yes
308486	<=35	AMA	Y	0 - No		1 - Yes
308611	35-44	KMA	Y	0 - No		1 - Yes
310456	35-44	AMA	Y	0 - No		1 - Yes
310809	35-44	KMA	Y	0 - No		1 - Yes
310837	<=35	Bekwai Municipal	Y	0 - No		1 - Yes
311488	<=35	Ashaiman	Y	0 - No		1 - Yes
311718	35-44	Ejisu Juaben	Y	0 - No		1 - Yes
312666	45-54	AMA	Y	0 - No		1 - Yes
313858	<=35	KMA	Y	0 - No		1 - Yes
314968	45-54	KMA	Y	0 - No		1 - Yes
315258	45-54	KMA	Y	0 - No		1 - Yes
315426	35-44	KMA	Y	0 - No		1 - Yes
315436	<=35	KMA	Y	0 - No		1 - Yes
315500	<=35	Ejisu Juaben	Y	0 - No		1 - Yes
316135	>=55	KMA	Y	0 - No		1 - Yes
316316	<=35	Atwima Kwanwoma	Y	0 - No		1 - Yes
316524	45-54	KMA	Y	0 - No		1 - Yes
317281	>=55	Tema	Y	0 - No		1 - Yes
317882	Unknown/Missing	Afigya Kwabre	Y	0 - No		1 - Yes
318730	Unknown/Missing	AMA	Not Determined	0 - No		0 - No
318922	>=55	Tema	Y	0 - No		1 - Yes
319002	45-54	KMA	Y	0 - No		1 - Yes
319357	35-44	KMA	Y	0 - No		1 - Yes
319767	45-54	AMA	Y	0 - No		1 - Yes
321151	<=35	KMA	Y	0 - No		1 - Yes
322791	45-54	KMA	Y	0 - No		1 - Yes
323178	Unknown/Missing	KMA	Not Determined	1 - Yes	REFUSED	0 - No
324006	45-54	Mampong	Y	0 - No		1 - Yes
324390	35-44	KMA	Y	0 - No		1 - Yes
325602	45-54	AMA	Y	0 - No		1 - Yes
327793	>=55	KMA	Y	0 - No		1 - Yes
328619	>=55	Atwima Kwanwoma	Y	0 - No		1 - Yes
329428	35-44	KMA	Y	0 - No		1 - Yes
329461	Unknown/Missing	Ga South	Not Determined	0 - No		0 - No
329497	>=55	Ga South	Y	0 - No		1 - Yes
329653	45-54	KMA	Y	0 - No		1 - Yes
329958	>=55	Ashaiman	Y	0 - No		1 - Yes
330099	>=55	KMA	Y	0 - No		1 - Yes
331317	>=55	AMA	Y	0 - No		1 - Yes
332708	45-54	KMA	Y	0 - No		1 - Yes
332729	Unknown/Missing	Ejisu Juaben	Y	1 - Yes	REFUSED	0 - No
332996	45-54	KMA	Y	0 - No		1 - Yes
333154	45-54	Adenta	Y	0 - No		1 - Yes
333243	35-44	KMA	Y	0 - No		1 - Yes
333850	>=55	AMA	Y	0 - No		1 - Yes
335712	<=35	Bosumtwi	Y	0 - No		1 - Yes
336538	>=55	AMA	Y	0 - No		1 - Yes
336599	35-44	KMA	Y	0 - No		1 - Yes
337067	45-54	Tema	Y	1 - Yes	ENROLLED	1 - Yes
337249	Unknown/Missing	KMA	Not Determined	0 - No		0 - No
338312	>=55	KMA	Y	0 - No		1 - Yes
338376	<=35	Atwima Nwabiagya	Y	1 - Yes	ENROLLED	1 - Yes
338468	<=35	KMA	Y	0 - No		1 - Yes
338834	35-44	KMA	Y	0 - No		1 - Yes
339212	45-54	AMA	Y	0 - No		1 - Yes
339436	35-44	Ga West	Y	0 - No		1 - Yes
339981	35-44	AMA	Y	0 - No		1 - Yes
340880	35-44	Atwima Nwabiagya	Y	0 - No		1 - Yes
341083	45-54	KMA	Y	0 - No		1 - Yes
344782	35-44	Kwabre	Y	0 - No		1 - Yes
344791	45-54	KMA	Y	0 - No		1 - Yes
344825	45-54	KMA	Y	0 - No		1 - Yes
345465	45-54	KMA	Y	0 - No		1 - Yes
345533	35-44	Bekwai Municipal	Y	0 - No		1 - Yes
345594	35-44	KMA	Y	0 - No		1 - Yes
345633	35-44	AMA	Y	0 - No		1 - Yes
345878	45-54	KMA	Y	0 - No		1 - Yes
345935	<=35	Bosumtwi	Y	0 - No		1 - Yes
346047	45-54	KMA	Y	0 - No		1 - Yes
346748	45-54	Atwima Kwanwoma	Y	0 - No		1 - Yes
347322	>=55	AMA	Y	0 - No		1 - Yes
347417	45-54	Kwabre	Y	0 - No		1 - Yes
348089	35-44	Akwapim South	Y	0 - No		1 - Yes
348103	Unknown/Missing	KMA	Not Determined	0 - No		0 - No
348745	>=55	Ejisu Juaben	Y	0 - No		1 - Yes
349474	45-54	AMA	Y	0 - No		1 - Yes
350311	>=55	AMA	Y	0 - No		1 - Yes
351040	35-44	Afigya Kwabre	Y	0 - No		1 - Yes
352212	<=35	AMA	Y	0 - No		1 - Yes
353054	45-54	KMA	Y	0 - No		1 - Yes
353079	35-44	Ejisu Juaben	Y	0 - No		1 - Yes
353910	45-54	KMA	Y	0 - No		1 - Yes
355193	>=55	Bosumtwi	Y	0 - No		1 - Yes
355693	45-54	AMA	Y	0 - No		1 - Yes
356278	45-54	Ejisu Juaben	Y	0 - No		1 - Yes
356440	>=55	Mampong	Y	0 - No		1 - Yes
357395	45-54	Bekwai Municipal	Y	0 - No		1 - Yes
358317	<=35	Atwima Kwanwoma	Y	0 - No		1 - Yes
358758	<=35	Afigya Kwabre	Y	0 - No		1 - Yes
359108	<=35	Mampong	Y	1 - Yes	ENROLLED	1 - Yes
360141	45-54	KMA	Y	0 - No		1 - Yes
360348	35-44	AMA	Y	1 - Yes	ENROLLED	1 - Yes
361035	35-44	Ejisu Juaben	Y	0 - No		1 - Yes
363274	<=35	KMA	Y	1 - Yes	ENROLLED	1 - Yes
364150	<=35	Kwabre	Y	0 - No		1 - Yes
364253	>=55	Bosumtwi	Y	0 - No		1 - Yes
364315	>=55	Ga West	Y	0 - No		1 - Yes
365085	35-44	Tema	Y	1 - Yes	ENROLLED	1 - Yes
365656	>=55	KMA	Y	0 - No		1 - Yes
365980	<=35	Ga South	Y	1 - Yes	ENROLLED	1 - Yes
366191	45-54	Ledzokuku-Krowor	Y	0 - No		1 - Yes
367178	<=35	KMA	Y	0 - No		1 - Yes
367542	45-54	Afigya Kwabre	Y	0 - No		1 - Yes
368543	>=55	KMA	Y	0 - No		1 - Yes
369278	45-54	Ejisu Juaben	Y	0 - No		1 - Yes
369991	45-54	KMA	Y	0 - No		1 - Yes
370229	<=35	KMA	Y	0 - No		1 - Yes
370334	Unknown/Missing	Bekwai Municipal	Y	0 - No		0 - No
370337	35-44	AMA	Y	0 - No		1 - Yes
370508	Unknown/Missing	Atwima Nwabiagya	Not Determined	1 - Yes	REFUSED	0 - No
370564	>=55	KMA	Y	0 - No		1 - Yes
372926	35-44	KMA	Y	0 - No		1 - Yes
373078	35-44	Afigya Kwabre	Y	0 - No		1 - Yes
373119	45-54	KMA	Y	0 - No		1 - Yes
373510	>=55	KMA	Y	0 - No		1 - Yes
374041	>=55	Bosumtwi	Y	0 - No		1 - Yes
374520	Unknown/Missing	KMA	Not Determined	0 - No		0 - No
374521	35-44	KMA	Y	0 - No		1 - Yes
374574	35-44	AMA	Y	0 - No		1 - Yes
374904	35-44	KMA	Y	0 - No		1 - Yes
374974	>=55	KMA	Y	0 - No		1 - Yes
375617	35-44	KMA	Y	0 - No		1 - Yes
375985	35-44	KMA	Y	0 - No		1 - Yes
376706	45-54	AMA	Y	0 - No		1 - Yes
377118	35-44	Ejisu Juaben	Y	0 - No		1 - Yes
377483	Unknown/Missing	KMA	Not Determined	0 - No		0 - No
377510	>=55	KMA	Y	0 - No		1 - Yes
378119	>=55	KMA	Y	0 - No		1 - Yes
378859	<=35	KMA	Y	0 - No		1 - Yes
378915	35-44	AMA	Y	0 - No		1 - Yes
379150	45-54	KMA	Y	0 - No		1 - Yes
379312	<=35	Adenta	Y	0 - No		1 - Yes
379491	45-54	Ejisu Juaben	Y	0 - No		1 - Yes
379874	<=35	KMA	Y	0 - No		1 - Yes
379926	Unknown/Missing	KMA	Y	0 - No		0 - No
380112	35-44	Atwima Kwanwoma	Y	0 - No		1 - Yes
380121	Unknown/Missing	AMA	Not Determined	1 - Yes	REFUSED	0 - No
381312	45-54	AMA	Y	0 - No		1 - Yes
381462	45-54	Ashaiman	Y	1 - Yes	ENROLLED	1 - Yes
381924	45-54	Atwima Kwanwoma	Y	0 - No		1 - Yes
382441	45-54	Dangbe East	Y	1 - Yes	ENROLLED	1 - Yes
383468	45-54	Dangbe West	Y	0 - No		1 - Yes
383564	<=35	KMA	Y	0 - No		1 - Yes
384191	45-54	AMA	Y	0 - No		1 - Yes
384489	35-44	AMA	Y	0 - No		1 - Yes
384734	Unknown/Missing	Atwima Nwabiagya	Not Determined	0 - No		0 - No
385280	<=35	KMA	Y	0 - No		1 - Yes
387078	<=35	Ga South	Y	0 - No		0 - No	Genotyping duplicate
387771	>=55	AMA	Y	0 - No		1 - Yes
387919	>=55	KMA	Y	1 - Yes	ENROLLED	1 - Yes
389207	35-44	Atwima Nwabiagya	Y	0 - No		1 - Yes
389296	>=55	AMA	Y	0 - No		1 - Yes
389548	>=55	KMA	Y	0 - No		1 - Yes
389832	35-44	KMA	Y	0 - No		1 - Yes
389936	Unknown/Missing	KMA	Y	1 - Yes	REFUSED	0 - No
390065	45-54	Ledzokuku-Krowor	Y	1 - Yes	ENROLLED	1 - Yes
390324	35-44	KMA	Y	0 - No		1 - Yes
390828	35-44	KMA	Y	0 - No		1 - Yes
390922	<=35	Tema	Y	0 - No		1 - Yes
391231	Unknown/Missing	AMA	Not Determined	1 - Yes	NONRESPONSE	0 - No
391261	<=35	Awutu Senya	Y	0 - No		1 - Yes
391589	Unknown/Missing	KMA	Y	0 - No		0 - No
392736	>=55	Akwapim South	Y	0 - No		1 - Yes
393510	35-44	Afigya Kwabre	Y	0 - No		1 - Yes
394072	45-54	KMA	Y	0 - No		1 - Yes
394282	>=55	Bosumtwi	Y	0 - No		1 - Yes
394544	<=35	KMA	Y	0 - No		1 - Yes
395127	35-44	AMA	Y	0 - No		1 - Yes
395795	35-44	Ga East	Y	0 - No		1 - Yes
396034	>=55	Ejisu Juaben	Y	0 - No		1 - Yes
396415	45-54	Awutu Senya	Y	0 - No		1 - Yes
396653	45-54	Atwima Kwanwoma	Y	0 - No		1 - Yes
397106	Unknown/Missing	KMA	Not Determined	1 - Yes	REFUSED	0 - No
397911	35-44	Tema	Y	1 - Yes	ENROLLED	1 - Yes
397937	45-54	KMA	Y	0 - No		1 - Yes
398126	35-44	AMA	Y	0 - No		1 - Yes
398232	45-54	Tema	Y	0 - No		1 - Yes
398522	45-54	Bekwai Municipal	Y	0 - No		1 - Yes
398733	Unknown/Missing	Bosumtwi	Not Determined	0 - No		0 - No
398961	45-54	Dangbe West	Y	0 - No		1 - Yes
400221	45-54	KMA	Y	0 - No		1 - Yes
401052	>=55	AMA	Y	1 - Yes	ENROLLED	0 - No	Genotyping duplicate
401799	45-54	Atwima Kwanwoma	Y	0 - No		1 - Yes
402095	<=35	KMA	Y	0 - No		1 - Yes
402438	Unknown/Missing	KMA	Y	0 - No		0 - No
402609	>=55	KMA	Y	0 - No		1 - Yes
402656	Unknown/Missing	Ga South	Not Determined	0 - No		0 - No
402845	>=55	AMA	Y	0 - No		1 - Yes
403285	35-44	KMA	Y	0 - No		1 - Yes
403660	45-54	AMA	Y	1 - Yes	ENROLLED	0 - No	Genotyping duplicate
404124	35-44	KMA	Y	0 - No		1 - Yes
404210	35-44	KMA	Y	0 - No		1 - Yes
404787	<=35	Mampong	Y	0 - No		1 - Yes
405213	<=35	Mampong	Y	0 - No		1 - Yes
405353	Unknown/Missing	AMA	Not Determined	0 - No		0 - No
405526	45-54	Ga South	Y	1 - Yes	ENROLLED	1 - Yes
405677	45-54	Atwima Kwanwoma	Y	0 - No		1 - Yes
405708	45-54	AMA	Y	0 - No		1 - Yes
405867	35-44	Afigya Kwabre	Y	0 - No		1 - Yes
406058	45-54	Dangbe West	Y	0 - No		1 - Yes
406812	45-54	AMA	Y	0 - No		1 - Yes
407123	>=55	Dangbe West	Y	0 - No		1 - Yes
407791	35-44	Mampong	Y	0 - No		1 - Yes
408113	45-54	Ejisu Juaben	Y	0 - No		1 - Yes
408295	35-44	Bekwai Municipal	Y	0 - No		1 - Yes
408646	<=35	Tema	Y	1 - Yes	ENROLLED	1 - Yes
408728	45-54	Atwima Kwanwoma	Y	0 - No		1 - Yes
409010	35-44	Bosumtwi	Y	0 - No		1 - Yes
409786	>=55	AMA	Y	0 - No		1 - Yes
410289	35-44	Ga South	Y	1 - Yes	ENROLLED	1 - Yes
411120	>=55	AMA	Y	0 - No		1 - Yes
413315	35-44	Bosumtwi	Y	0 - No		1 - Yes
413552	Unknown/Missing	KMA	Not Determined	0 - No		0 - No
413697	>=55	KMA	Y	0 - No		1 - Yes
414137	45-54	AMA	Y	0 - No		1 - Yes
414488	>=55	Ga South	Y	0 - No		1 - Yes
414723	35-44	Kwabre	Y	0 - No		1 - Yes
414865	Unknown/Missing	Ga East	Not Determined	1 - Yes	REFUSED	0 - No
416102	35-44	KMA	Y	0 - No		1 - Yes
416158	35-44	Akwapim South	Y	0 - No		1 - Yes
416187	35-44	Bekwai Municipal	Y	0 - No		1 - Yes
416759	45-54	KMA	Y	0 - No		1 - Yes
417251	Unknown/Missing	KMA	Not Determined	0 - No		0 - No
417397	<=35	AMA	Y	1 - Yes	ENROLLED	1 - Yes
418914	<=35	Ledzokuku-Krowor	Y	1 - Yes	ENROLLED	1 - Yes
419364	35-44	KMA	Y	0 - No		1 - Yes
420060	35-44	KMA	Y	0 - No		1 - Yes
420914	45-54	KMA	Y	0 - No		1 - Yes
421159	Unknown/Missing	KMA	Not Determined	1 - Yes	REFUSED	0 - No
421272	<=35	KMA	Y	0 - No		1 - Yes
421283	Unknown/Missing	Tema	Not Determined	1 - Yes	REFUSED	0 - No
421305	45-54	Ga South	Y	0 - No		1 - Yes
422415	>=55	Mampong	Y	0 - No		1 - Yes
422636	35-44	Afigya Kwabre	Y	0 - No		1 - Yes
423955	45-54	AMA	Y	0 - No		1 - Yes
424097	<=35	Ga South	Y	0 - No		1 - Yes
424377	45-54	Afigya Kwabre	Y	0 - No		1 - Yes
425180	Unknown/Missing	KMA	N	0 - No		0 - No
425213	>=55	Dangbe West	Y	0 - No		1 - Yes
426705	Unknown/Missing	KMA	Not Determined	0 - No		0 - No
427266	<=35	KMA	Y	0 - No		1 - Yes
428165	<=35	AMA	Y	0 - No		1 - Yes
428520	45-54	Mampong	Y	0 - No		1 - Yes
428608	35-44	KMA	Y	0 - No		1 - Yes
429488	45-54	Tema	Y	0 - No		1 - Yes
429901	<=35	KMA	Y	0 - No		1 - Yes
429971	35-44	AMA	Y	0 - No		1 - Yes
430004	Unknown/Missing	KMA	Not Determined	0 - No		0 - No
430105	35-44	Afigya Kwabre	Y	0 - No		1 - Yes
430163	35-44	AMA	Y	0 - No		1 - Yes
430226	Unknown/Missing	KMA	Not Determined	0 - No		0 - No
430815	<=35	AMA	Y	0 - No		1 - Yes
431046	45-54	Dangbe East	Y	0 - No		1 - Yes
431420	45-54	Atwima Kwanwoma	Y	0 - No		1 - Yes
431460	<=35	KMA	Y	0 - No		1 - Yes
431656	35-44	KMA	Y	0 - No		1 - Yes
431884	>=55	AMA	Y	0 - No		1 - Yes
432187	45-54	Bosumtwi	Y	0 - No		1 - Yes
434263	35-44	Ledzokuku-Krowor	Y	1 - Yes	ENROLLED	1 - Yes
435505	<=35	Bosumtwi	Y	0 - No		1 - Yes
435665	35-44	KMA	Y	0 - No		1 - Yes
435860	35-44	AMA	Y	0 - No		1 - Yes
435988	45-54	Atwima Nwabiagya	Y	0 - No		1 - Yes
436048	45-54	Ashaiman	Y	0 - No		1 - Yes
436385	35-44	Ejisu Juaben	Y	0 - No		1 - Yes
436434	35-44	Mampong	Y	0 - No		1 - Yes
436676	Unknown/Missing	Tema	Not Determined	1 - Yes	NONRESPONSE	0 - No
436887	>=55	Ga South	Y	0 - No		1 - Yes
437727	<=35	Atwima Kwanwoma	Y	0 - No		1 - Yes
438113	>=55	Suhum/Kraboa Coaltar	Y	0 - No		1 - Yes
438605	35-44	KMA	Y	0 - No		1 - Yes
438636	<=35	KMA	Y	0 - No		1 - Yes
438665	45-54	KMA	Y	0 - No		1 - Yes
442876	45-54	Suhum/Kraboa Coaltar	Y	0 - No		1 - Yes
442985	35-44	Bosumtwi	Y	0 - No		1 - Yes
444534	Unknown/Missing	KMA	Y	0 - No		0 - No
444652	45-54	Adenta	Y	0 - No		1 - Yes
445192	Unknown/Missing	KMA	Not Determined	0 - No		0 - No
445644	45-54	Tema	Y	0 - No		1 - Yes
446126	Unknown/Missing	Afigya Kwabre	Y	0 - No		0 - No
446248	35-44	KMA	Y	0 - No		1 - Yes
447458	35-44	Afigya Kwabre	Y	0 - No		1 - Yes
447485	>=55	Tema	Y	0 - No		1 - Yes
448845	<=35	KMA	Y	0 - No		1 - Yes
449444	45-54	Kwabre	Y	0 - No		1 - Yes
449631	35-44	KMA	Y	0 - No		1 - Yes
450222	35-44	Dangbe West	Y	1 - Yes	ENROLLED	1 - Yes
450435	45-54	Ashaiman	Y	1 - Yes	ENROLLED	1 - Yes
450582	45-54	Tema	Y	0 - No		1 - Yes
450873	<=35	KMA	Y	0 - No		1 - Yes
451317	>=55	Ejisu Juaben	Y	0 - No		1 - Yes
451580	35-44	Ga West	Y	0 - No		0 - No	Genotyping duplicate
451688	45-54	KMA	Y	0 - No		1 - Yes
452166	Unknown/Missing	KMA	Not Determined	1 - Yes	REFUSED	0 - No
452885	45-54	KMA	Y	0 - No		1 - Yes
455202	45-54	Ejisu Juaben	Y	0 - No		1 - Yes
455295	45-54	Ga East	Y	0 - No		1 - Yes
455790	<=35	AMA	Y	0 - No		1 - Yes
457002	>=55	KMA	Y	0 - No		1 - Yes
457067	>=55	Ejisu Juaben	Y	0 - No		1 - Yes
457547	45-54	Tema	Y	0 - No		1 - Yes
457833	45-54	AMA	Y	0 - No		1 - Yes
458162	>=55	AMA	Y	0 - No		1 - Yes
458303	45-54	KMA	Y	0 - No		1 - Yes
458495	35-44	KMA	Y	0 - No		1 - Yes
458701	Unknown/Missing	KMA	Y	0 - No		0 - No
459411	>=55	Tema	Y	0 - No		1 - Yes
459680	Unknown/Missing	KMA	Y	1 - Yes	REFUSED	0 - No
459798	<=35	AMA	Y	0 - No		1 - Yes
460861	>=55	KMA	Y	0 - No		1 - Yes
461054	45-54	Tema	Y	0 - No		1 - Yes
461647	>=55	Mampong	Y	0 - No		1 - Yes
461900	<=35	KMA	Y	0 - No		1 - Yes
463361	>=55	KMA	Y	0 - No		1 - Yes
463641	35-44	Dangbe West	Y	0 - No		1 - Yes
464562	35-44	Ga West	Y	1 - Yes	ENROLLED	1 - Yes
465095	35-44	KMA	Y	0 - No		1 - Yes
465420	Unknown/Missing	Ga West	Not Determined	1 - Yes	REFUSED	0 - No
465584	Unknown/Missing	Dangbe West	Not Determined	0 - No		0 - No
465664	35-44	KMA	Y	0 - No		1 - Yes
465855	35-44	Kwabre	Y	0 - No		1 - Yes
466442	45-54	Bosumtwi	Y	0 - No		1 - Yes
466866	35-44	KMA	Y	0 - No		1 - Yes
467242	>=55	Ashaiman	Y	0 - No		1 - Yes
467358	35-44	KMA	Y	0 - No		1 - Yes
467549	>=55	Bosumtwi	Y	0 - No		1 - Yes
467827	Unknown/Missing	KMA	Not Determined	0 - No		0 - No
469234	Unknown/Missing	KMA	Y	0 - No		0 - No
470874	>=55	KMA	Y	0 - No		1 - Yes
471963	35-44	Tema	Y	0 - No		1 - Yes
473670	>=55	Adenta	Y	0 - No		1 - Yes
473779	35-44	AMA	Y	0 - No		1 - Yes
473854	35-44	Akwapim South	Y	0 - No		1 - Yes
474872	Unknown/Missing	Ejisu Juaben	N	0 - No		0 - No
475517	45-54	AMA	Y	0 - No		1 - Yes
475567	>=55	Ejisu Juaben	Y	0 - No		1 - Yes
475659	35-44	Ga South	Y	1 - Yes	ENROLLED	1 - Yes
475954	45-54	KMA	Y	0 - No		1 - Yes
476030	Unknown/Missing	Ga West	Not Determined	0 - No		0 - No
476797	45-54	KMA	Y	0 - No		1 - Yes
476869	45-54	KMA	Y	0 - No		1 - Yes
477137	45-54	KMA	Y	0 - No		1 - Yes
477242	<=35	KMA	Y	0 - No		1 - Yes
478349	<=35	AMA	Y	0 - No		1 - Yes
478935	<=35	KMA	Y	0 - No		1 - Yes
480616	Unknown/Missing	KMA	Not Determined	0 - No		0 - No
480878	45-54	KMA	Y	0 - No		1 - Yes
481821	35-44	AMA	Y	0 - No		1 - Yes
481996	Unknown/Missing	AMA	Y	0 - No		1 - Yes
482804	45-54	KMA	Y	0 - No		1 - Yes
482975	Unknown/Missing	KMA	Y	0 - No		0 - No
483234	>=55	KMA	Y	0 - No		1 - Yes
483258	<=35	Ga East	Y	0 - No		1 - Yes
483320	35-44	Bekwai Municipal	Y	0 - No		1 - Yes
483680	Unknown/Missing	AMA	Not Determined	1 - Yes	REFUSED	0 - No
483766	35-44	Atwima Nwabiagya	Y	0 - No		1 - Yes
483973	45-54	KMA	Y	0 - No		1 - Yes
484509	Unknown/Missing	AMA	Not Determined	1 - Yes	REFUSED	0 - No
484859	>=55	Atwima Kwanwoma	Y	0 - No		1 - Yes
485410	>=55	KMA	Y	0 - No		1 - Yes
485978	45-54	AMA	Y	1 - Yes	ENROLLED	1 - Yes
486804	>=55	KMA	Y	0 - No		1 - Yes
487067	<=35	Tema	Y	1 - Yes	ENROLLED	1 - Yes
488073	>=55	Atwima Nwabiagya	Y	0 - No		1 - Yes
488383	<=35	Atwima Kwanwoma	Y	0 - No		1 - Yes
488769	45-54	Akwapim South	Y	0 - No		1 - Yes
489130	<=35	Dangbe East	Y	1 - Yes	ENROLLED	1 - Yes
492528	Unknown/Missing	Dangbe West	Not Determined	1 - Yes	REFUSED	0 - No
493109	Unknown/Missing	Atwima Kwanwoma	Y	0 - No		0 - No
493414	>=55	Dangbe East	Y	0 - No		1 - Yes
493671	35-44	KMA	Y	0 - No		1 - Yes
494058	35-44	Awutu Senya	Y	0 - No		1 - Yes
494581	Unknown/Missing	Suhum/Kraboa Coaltar	Not Determined	0 - No		0 - No
495486	<=35	Ga West	Y	1 - Yes	ENROLLED	1 - Yes
496078	<=35	Ga West	Y	0 - No		1 - Yes
497090	<=35	AMA	Y	0 - No		1 - Yes
497679	45-54	KMA	Y	0 - No		1 - Yes
497917	>=55	KMA	Y	0 - No		1 - Yes
498434	45-54	KMA	Y	0 - No		1 - Yes
498776	Unknown/Missing	KMA	Y	0 - No		0 - No
498889	45-54	KMA	Y	0 - No		1 - Yes
500174	Unknown/Missing	KMA	Not Determined	0 - No		0 - No
500456	<=35	AMA	Y	0 - No		1 - Yes
501065	35-44	Ashaiman	Y	0 - No		0 - No	Genotyping duplicate
501893	35-44	Bosumtwi	Y	0 - No		1 - Yes
502360	45-54	AMA	Y	1 - Yes	ENROLLED	1 - Yes
502890	<=35	Ledzokuku-Krowor	Y	0 - No		1 - Yes
503343	<=35	AMA	Y	0 - No		1 - Yes
503817	<=35	AMA	Y	1 - Yes	ENROLLED	1 - Yes
504443	45-54	Afigya Kwabre	Y	0 - No		1 - Yes
504866	Unknown/Missing	KMA	Y	0 - No		0 - No
505902	<=35	KMA	Y	0 - No		1 - Yes
506803	>=55	Atwima Nwabiagya	Y	0 - No		1 - Yes
507867	>=55	Akwapim South	Y	0 - No		1 - Yes
509042	35-44	KMA	Y	0 - No		1 - Yes
509155	<=35	KMA	Y	0 - No		1 - Yes
509212	35-44	Bosumtwi	Y	0 - No		0 - No	Genotyping duplicate
509513	<=35	KMA	Y	0 - No		1 - Yes
509544	>=55	Ejisu Juaben	Y	0 - No		1 - Yes
509648	Unknown/Missing	KMA	Y	1 - Yes	REFUSED	0 - No
512321	Unknown/Missing	KMA	Not Determined	1 - Yes	REFUSED	0 - No
512824	Unknown/Missing	KMA	Not Determined	1 - Yes	REFUSED	0 - No
513268	45-54	KMA	Y	0 - No		1 - Yes
513483	Unknown/Missing	KMA	Not Determined	0 - No		0 - No
514728	<=35	AMA	Y	0 - No		1 - Yes
515164	35-44	KMA	Y	0 - No		1 - Yes
516016	>=55	Suhum/Kraboa Coaltar	Y	0 - No		1 - Yes
516906	45-54	Ledzokuku-Krowor	Y	1 - Yes	ENROLLED	1 - Yes
517223	Unknown/Missing	KMA	Not Determined	0 - No		0 - No
517291	>=55	KMA	Y	0 - No		1 - Yes
517464	<=35	Mampong	Y	0 - No		1 - Yes
517922	>=55	Adenta	Y	1 - Yes	ENROLLED	1 - Yes
518175	<=35	Mampong	Y	0 - No		1 - Yes
518878	35-44	AMA	Y	0 - No		1 - Yes
518924	35-44	Suhum/Kraboa Coaltar	Y	0 - No		1 - Yes
519407	Unknown/Missing	KMA	Not Determined	0 - No		0 - No
519630	45-54	Atwima Nwabiagya	Y	0 - No		1 - Yes
520370	<=35	Ejisu Juaben	Y	0 - No		1 - Yes
520702	<=35	KMA	Y	0 - No		1 - Yes
520754	45-54	AMA	Y	0 - No		1 - Yes
520868	35-44	KMA	Y	0 - No		1 - Yes
520923	35-44	Bekwai Municipal	Y	0 - No		1 - Yes
521651	Unknown/Missing	KMA	Not Determined	1 - Yes	REFUSED	0 - No
521796	<=35	Adenta	Y	1 - Yes	ENROLLED	1 - Yes
522036	35-44	KMA	Y	0 - No		1 - Yes
522069	<=35	KMA	Y	0 - No		1 - Yes
523778	>=55	Ejisu Juaben	Y	0 - No		1 - Yes
524341	35-44	Ga West	Y	0 - No		1 - Yes
525115	Unknown/Missing	Ga East	Not Determined	1 - Yes	REFUSED	0 - No
526618	Unknown/Missing	AMA	Not Determined	1 - Yes	REFUSED	0 - No
527446	45-54	Ejisu Juaben	Y	0 - No		1 - Yes
528533	<=35	Bosumtwi	Y	0 - No		1 - Yes
528539	45-54	KMA	Y	0 - No		1 - Yes
528581	35-44	KMA	Y	0 - No		1 - Yes
528673	Unknown/Missing	KMA	Y	1 - Yes	REFUSED	0 - No
529726	35-44	Ga West	Y	0 - No		1 - Yes
530428	>=55	KMA	Y	0 - No		1 - Yes
530758	45-54	KMA	Y	0 - No		1 - Yes
530907	45-54	KMA	Y	0 - No		1 - Yes
531033	>=55	Bosumtwi	Y	0 - No		1 - Yes
531112	>=55	KMA	Y	0 - No		1 - Yes
531247	Unknown/Missing	Kwabre	Not Determined	0 - No		0 - No
531951	35-44	AMA	Y	0 - No		1 - Yes
532011	>=55	Bosumtwi	Y	0 - No		1 - Yes
532193	<=35	Atwima Kwanwoma	Y	1 - Yes	ENROLLED	1 - Yes
532450	35-44	KMA	Y	0 - No		1 - Yes
532984	Unknown/Missing	KMA	Y	1 - Yes	REFUSED	0 - No
533304	35-44	KMA	Y	0 - No		1 - Yes
534251	>=55	Suhum/Kraboa Coaltar	Y	0 - No		1 - Yes
534418	45-54	AMA	Y	0 - No		1 - Yes
536101	>=55	Ejisu Juaben	Y	0 - No		1 - Yes
536432	45-54	KMA	Y	0 - No		1 - Yes
537176	35-44	Awutu Senya	Y	0 - No		1 - Yes
537414	35-44	AMA	Y	0 - No		1 - Yes
537725	45-54	AMA	Y	1 - Yes	ENROLLED	1 - Yes
538090	>=55	AMA	Y	0 - No		1 - Yes
538497	>=55	Mampong	Y	0 - No		1 - Yes
538764	35-44	KMA	Y	0 - No		1 - Yes
538816	45-54	KMA	Y	0 - No		1 - Yes
539459	>=55	KMA	Y	0 - No		1 - Yes
540210	<=35	KMA	Y	0 - No		1 - Yes
540296	Unknown/Missing	Ejisu Juaben	N	0 - No		0 - No
540685	<=35	KMA	Y	0 - No		1 - Yes
541491	35-44	Atwima Nwabiagya	Y	0 - No		1 - Yes
541599	Unknown/Missing	KMA	N	0 - No		0 - No
541903	45-54	Suhum/Kraboa Coaltar	Y	0 - No		1 - Yes
542260	Unknown/Missing	Bekwai Municipal	Y	1 - Yes	REFUSED	0 - No
542427	>=55	KMA	Y	0 - No		1 - Yes
543756	>=55	AMA	Y	0 - No		1 - Yes
544013	45-54	KMA	Y	0 - No		1 - Yes
544366	45-54	Afigya Kwabre	Y	0 - No		1 - Yes
544531	>=55	KMA	Y	0 - No		1 - Yes
544533	45-54	KMA	Y	1 - Yes	ENROLLED	1 - Yes
545649	>=55	Akwapim South	Y	0 - No		1 - Yes
546359	Unknown/Missing	Atwima Kwanwoma	Not Determined	0 - No		0 - No
547018	Unknown/Missing	Afigya Kwabre	Y	1 - Yes	REFUSED	0 - No
547540	35-44	Bosumtwi	Y	0 - No		1 - Yes
547842	35-44	KMA	Y	0 - No		1 - Yes
548865	>=55	Suhum/Kraboa Coaltar	Y	0 - No		1 - Yes
550351	Unknown/Missing	AMA	Not Determined	0 - No		0 - No
550634	45-54	KMA	Y	0 - No		1 - Yes
551273	45-54	Awutu Senya	Y	0 - No		1 - Yes
551670	<=35	KMA	Y	1 - Yes	ENROLLED	1 - Yes
552205	35-44	KMA	Y	0 - No		1 - Yes
552320	35-44	Ga East	Y	0 - No		1 - Yes
552592	Unknown/Missing	Ga East	Not Determined	1 - Yes	REFUSED	0 - No
554113	Unknown/Missing	KMA	N	0 - No		0 - No
554303	35-44	Atwima Nwabiagya	Y	0 - No		1 - Yes
555217	35-44	KMA	Y	0 - No		1 - Yes
555250	35-44	KMA	Y	0 - No		1 - Yes
556474	Unknown/Missing	Suhum/Kraboa Coaltar	N	0 - No		0 - No
557609	>=55	KMA	Y	0 - No		1 - Yes
557707	Unknown/Missing	KMA	Not Determined	1 - Yes	REFUSED	0 - No
558180	>=55	KMA	Y	0 - No		1 - Yes
558219	>=55	KMA	Y	0 - No		1 - Yes
558421	<=35	Dangbe West	Y	0 - No		1 - Yes
559183	Unknown/Missing	KMA	Not Determined	0 - No		0 - No
559882	35-44	Atwima Kwanwoma	Y	0 - No		1 - Yes
559929	35-44	Tema	Y	1 - Yes	ENROLLED	1 - Yes
560895	Unknown/Missing	Bosumtwi	N	0 - No		0 - No
560953	>=55	Ejisu Juaben	Y	0 - No		1 - Yes
563534	35-44	KMA	Y	0 - No		1 - Yes
563656	<=35	KMA	Y	0 - No		1 - Yes
563750	>=55	AMA	Y	0 - No		1 - Yes
564473	45-54	AMA	Y	0 - No		1 - Yes
564519	35-44	KMA	Y	0 - No		1 - Yes
564737	<=35	Atwima Nwabiagya	Y	0 - No		1 - Yes
565325	>=55	AMA	Y	0 - No		1 - Yes
565363	45-54	AMA	Y	0 - No		1 - Yes
565597	<=35	AMA	Y	0 - No		1 - Yes
565628	Unknown/Missing	Bekwai Municipal	Not Determined	0 - No		0 - No
567303	<=35	KMA	Y	1 - Yes	ENROLLED	1 - Yes
567620	<=35	KMA	Y	0 - No		1 - Yes
568441	Unknown/Missing	Bosumtwi	N	0 - No		0 - No
568524	45-54	KMA	Y	0 - No		1 - Yes
569159	<=35	Tema	Y	0 - No		1 - Yes
569533	35-44	Tema	Y	0 - No		1 - Yes
570040	>=55	KMA	Y	0 - No		1 - Yes
570044	Unknown/Missing	KMA	Not Determined	0 - No		0 - No
570089	45-54	KMA	Y	0 - No		1 - Yes
572455	>=55	KMA	Y	0 - No		1 - Yes
572467	45-54	Awutu Senya	Y	0 - No		1 - Yes
572701	Unknown/Missing	KMA	Not Determined	0 - No		0 - No
572900	45-54	KMA	Y	0 - No		1 - Yes
572943	Unknown/Missing	KMA	Not Determined	0 - No		0 - No
573651	<=35	Akwapim South	Y	0 - No		1 - Yes
573854	>=55	Tema	Y	0 - No		1 - Yes
574118	>=55	Atwima Nwabiagya	Y	0 - No		1 - Yes
574714	35-44	Bosumtwi	Y	0 - No		1 - Yes
574905	35-44	Bekwai Municipal	Y	0 - No		1 - Yes
575072	45-54	Ejisu Juaben	Y	0 - No		1 - Yes
575714	45-54	Dangbe West	Y	0 - No		1 - Yes
576392	45-54	Adenta	Y	0 - No		1 - Yes
576493	Unknown/Missing	KMA	Not Determined	0 - No		0 - No
576575	>=55	Bosumtwi	Y	0 - No		1 - Yes
576791	45-54	Atwima Nwabiagya	Y	0 - No		1 - Yes
577089	Unknown/Missing	Adenta	Y	0 - No		1 - Yes
577850	35-44	AMA	Y	0 - No		1 - Yes
577888	45-54	KMA	Y	0 - No		1 - Yes
578313	35-44	Ga West	Y	0 - No		1 - Yes
578604	45-54	Mampong	Y	0 - No		1 - Yes
578861	45-54	KMA	Y	0 - No		1 - Yes
580244	35-44	AMA	Y	0 - No		1 - Yes
581171	>=55	KMA	Y	0 - No		1 - Yes
581615	>=55	Ejisu Juaben	Y	0 - No		1 - Yes
582700	Unknown/Missing	Dangbe West	Not Determined	1 - Yes	REFUSED	0 - No
582901	35-44	KMA	Y	1 - Yes	ENROLLED	1 - Yes
584840	35-44	Bekwai Municipal	Y	0 - No		1 - Yes
585458	<=35	Ledzokuku-Krowor	Y	0 - No		1 - Yes
585903	Unknown/Missing	Ga West	Not Determined	0 - No		0 - No
586803	35-44	Afigya Kwabre	Y	0 - No		1 - Yes
587012	>=55	Tema	Y	0 - No		1 - Yes
587466	<=35	Tema	Y	0 - No		1 - Yes
587815	35-44	KMA	Y	0 - No		1 - Yes
588386	45-54	AMA	Y	0 - No		1 - Yes
590329	>=55	Awutu Senya	Y	0 - No		1 - Yes
590622	<=35	KMA	Y	0 - No		1 - Yes
591106	<=35	KMA	Y	0 - No		1 - Yes
591656	>=55	Afigya Kwabre	Y	0 - No		1 - Yes
592420	>=55	Bosumtwi	Y	0 - No		1 - Yes
593175	35-44	KMA	Y	0 - No		1 - Yes
593849	45-54	KMA	Y	0 - No		1 - Yes
594345	35-44	Mampong	Y	0 - No		1 - Yes
594574	35-44	Bekwai Municipal	Y	1 - Yes	ENROLLED	1 - Yes
594755	35-44	KMA	Y	0 - No		1 - Yes
594805	<=35	KMA	Y	0 - No		1 - Yes
595007	45-54	AMA	Y	0 - No		1 - Yes
596603	>=55	AMA	Y	0 - No		1 - Yes
596769	35-44	KMA	Y	0 - No		1 - Yes
596871	<=35	Atwima Kwanwoma	Y	0 - No		1 - Yes
597661	45-54	Afigya Kwabre	Y	0 - No		1 - Yes
597732	45-54	Ejisu Juaben	Y	0 - No		1 - Yes
597767	Unknown/Missing	AMA	Not Determined	0 - No		0 - No
597820	>=55	Atwima Nwabiagya	Y	0 - No		1 - Yes
598503	<=35	KMA	Y	0 - No		1 - Yes
598538	Unknown/Missing	AMA	N	0 - No		0 - No
598757	>=55	Afigya Kwabre	Y	0 - No		1 - Yes
599240	Unknown/Missing	Ejisu Juaben	Not Determined	0 - No		0 - No
600160	35-44	KMA	Y	0 - No		0 - No	Genotyping duplicate
600359	<=35	KMA	Y	0 - No		1 - Yes
600689	35-44	KMA	Y	0 - No		1 - Yes
601094	45-54	Tema	Y	0 - No		1 - Yes
601129	35-44	Suhum/Kraboa Coaltar	Y	0 - No		1 - Yes
601304	>=55	Tema	Y	0 - No		1 - Yes
601496	<=35	Ga South	Y	0 - No		1 - Yes
602118	35-44	Ejisu Juaben	Y	0 - No		1 - Yes
602610	45-54	Suhum/Kraboa Coaltar	Y	0 - No		1 - Yes
602693	35-44	KMA	Y	0 - No		1 - Yes
603754	<=35	KMA	Y	0 - No		1 - Yes
605117	35-44	Ga East	Y	0 - No		1 - Yes
605555	35-44	AMA	Y	0 - No		1 - Yes
605637	35-44	Atwima Nwabiagya	Y	0 - No		1 - Yes
606258	35-44	Adenta	Y	0 - No		1 - Yes
606367	45-54	KMA	Y	0 - No		1 - Yes
608054	<=35	KMA	Y	0 - No		1 - Yes
609341	>=55	KMA	Y	0 - No		1 - Yes
609488	Unknown/Missing	AMA	Not Determined	1 - Yes	REFUSED	0 - No
609496	Unknown/Missing	KMA	Not Determined	1 - Yes	REFUSED	0 - No
610981	<=35	Dangbe East	Y	0 - No		1 - Yes
611232	45-54	AMA	Y	1 - Yes	ENROLLED	1 - Yes
611314	35-44	Bekwai Municipal	Y	0 - No		1 - Yes
611331	Unknown/Missing	Tema	Not Determined	0 - No		0 - No
612081	35-44	Ga West	Y	1 - Yes	ENROLLED	1 - Yes
612100	>=55	AMA	Y	0 - No		1 - Yes
612462	Unknown/Missing	Ga South	Not Determined	0 - No		0 - No
612487	45-54	Ejisu Juaben	Y	0 - No		1 - Yes
612803	45-54	Ejisu Juaben	Y	0 - No		1 - Yes
613345	35-44	KMA	Y	0 - No		1 - Yes
613619	>=55	KMA	Y	0 - No		1 - Yes
613640	45-54	KMA	Y	0 - No		1 - Yes
613882	Unknown/Missing	Atwima Nwabiagya	N	0 - No		0 - No
614220	<=35	Bekwai Municipal	Y	0 - No		1 - Yes
614469	35-44	KMA	Y	0 - No		1 - Yes
615284	>=55	KMA	Y	0 - No		1 - Yes
615513	Unknown/Missing	KMA	Not Determined	0 - No		0 - No
616049	Unknown/Missing	KMA	N	0 - No		0 - No
616407	35-44	KMA	Y	0 - No		1 - Yes
617392	<=35	AMA	Y	0 - No		1 - Yes
617999	<=35	AMA	Y	0 - No		1 - Yes
619148	>=55	Ga East	Y	0 - No		1 - Yes
619508	>=55	KMA	Y	0 - No		1 - Yes
619545	Unknown/Missing	Adenta	Not Determined	1 - Yes	REFUSED	0 - No
619546	Unknown/Missing	KMA	Not Determined	1 - Yes	REFUSED	0 - No
620117	35-44	KMA	Y	0 - No		1 - Yes
621153	45-54	KMA	Y	0 - No		1 - Yes
621346	>=55	Ejisu Juaben	Y	0 - No		1 - Yes
622386	45-54	Tema	Y	0 - No		1 - Yes
622658	<=35	KMA	Y	0 - No		1 - Yes
622721	Unknown/Missing	AMA	N	0 - No		0 - No
624282	Unknown/Missing	KMA	Y	0 - No		0 - No
624967	35-44	Atwima Nwabiagya	Y	1 - Yes	ENROLLED	1 - Yes
625946	Unknown/Missing	Tema	Not Determined	0 - No		0 - No
625973	35-44	Atwima Kwanwoma	Y	0 - No		1 - Yes
627422	>=55	Ashaiman	Y	0 - No		0 - No	Genotyping duplicate
628162	45-54	Bekwai Municipal	Y	0 - No		1 - Yes
629605	>=55	Kwabre	Y	0 - No		1 - Yes
629683	35-44	Dangbe East	Y	1 - Yes	ENROLLED	1 - Yes
631066	>=55	Ejisu Juaben	Y	0 - No		1 - Yes
631117	Unknown/Missing	AMA	Not Determined	0 - No		0 - No
631736	>=55	KMA	Y	0 - No		1 - Yes
632104	<=35	Bosumtwi	Y	0 - No		1 - Yes
632413	45-54	Atwima Kwanwoma	Y	0 - No		1 - Yes
632862	45-54	KMA	Y	0 - No		1 - Yes
633002	35-44	KMA	Y	0 - No		1 - Yes
633655	35-44	Ga South	Y	1 - Yes	ENROLLED	1 - Yes
634347	35-44	AMA	Y	0 - No		1 - Yes
634442	35-44	Bosumtwi	Y	0 - No		1 - Yes
635079	Unknown/Missing	KMA	Y	0 - No		0 - No
636553	35-44	Ejisu Juaben	Y	1 - Yes	ENROLLED	1 - Yes
637016	45-54	Ledzokuku-Krowor	Y	0 - No		0 - No	Genotyping duplicate
638341	<=35	KMA	Y	0 - No		1 - Yes
638617	35-44	Adenta	Y	0 - No		1 - Yes
639850	35-44	Atwima Nwabiagya	Y	0 - No		1 - Yes
639963	<=35	Atwima Nwabiagya	Y	0 - No		1 - Yes
641446	35-44	AMA	Y	0 - No		1 - Yes
643296	<=35	Ga East	Y	0 - No		1 - Yes
644365	45-54	Afigya Kwabre	Y	0 - No		1 - Yes
645527	35-44	Bosumtwi	Y	0 - No		1 - Yes
645598	Unknown/Missing	KMA	Not Determined	0 - No		0 - No
645608	45-54	Bosumtwi	Y	0 - No		1 - Yes
645859	<=35	KMA	Y	0 - No		1 - Yes
646190	<=35	Kwabre	Y	0 - No		1 - Yes
646545	35-44	Ga West	Y	0 - No		1 - Yes
646812	35-44	AMA	Y	1 - Yes	ENROLLED	1 - Yes
647908	35-44	AMA	Y	0 - No		1 - Yes
647953	35-44	Atwima Kwanwoma	Y	0 - No		1 - Yes
648899	>=55	AMA	Y	1 - Yes	ENROLLED	1 - Yes
649730	>=55	Tema	Y	1 - Yes	ENROLLED	1 - Yes
651169	45-54	KMA	Y	0 - No		1 - Yes
651276	45-54	Bosumtwi	Y	0 - No		1 - Yes
651841	>=55	AMA	Y	0 - No		1 - Yes
652682	45-54	KMA	Y	0 - No		1 - Yes
652959	>=55	Ashaiman	Y	0 - No		0 - No	Genotyping duplicate
653075	35-44	Ga South	Y	0 - No		1 - Yes
653506	35-44	Bekwai Municipal	Y	0 - No		1 - Yes
653871	Unknown/Missing	AMA	Not Determined	1 - Yes	REFUSED	0 - No
654616	35-44	Atwima Kwanwoma	Y	0 - No		1 - Yes
655063	45-54	Atwima Nwabiagya	Y	0 - No		1 - Yes
656348	35-44	Adenta	Y	0 - No		1 - Yes
657713	<=35	Ejisu Juaben	Y	1 - Yes	ENROLLED	1 - Yes
657724	35-44	KMA	Y	0 - No		1 - Yes
658393	<=35	Atwima Nwabiagya	Y	1 - Yes	ENROLLED	1 - Yes
658511	45-54	AMA	Y	0 - No		1 - Yes
658573	Unknown/Missing	Akwapim South	Not Determined	0 - No		0 - No
658714	45-54	AMA	Y	1 - Yes	ENROLLED	0 - No	Genotyping duplicate
659835	<=35	AMA	Y	0 - No		1 - Yes
[truncated: 531 more rows]

## Sheet: Final Enrolled N=2106
GBHS Control Manuscript
Control Lists
anonymized ID	Age at interview	District/sub-metro of residence	Eligiblity status	Was control approached for refusal conversion attempt (conducted for 1st enumeration only)	Final outcome after refusal conversion attempt	Marital status	Highest level of education	Region of birth	Age at menarche	Parity	Menopausal status	Family history of breast cancer	Interview outcome code	Location of the interview
100005	>=55	KMA	Y	1 - Yes	ENROLLED	Widowed	Junior secondary	Ashanti	Unknown/Missing	3-4	Premenopausal	No	Full Questionnaire	3)Home
100227	>=55	KMA	Y	0 - No		Single/never married	Primary school or less	Greater Accra	>=17	>=5	Postmenopausal	No	Full Questionnaire	3)Home
100408	>=55	Ga East	Y	0 - No		Married	Senior secondary	Brong Ahafo	Unknown/Missing	3-4	Premenopausal	No	Full Questionnaire	1)Hospital
100481	35-44	KMA	Y	0 - No		Married	No formal education	Northern	<15	3-4	Premenopausal	No	Full Questionnaire	1)Hospital
100580	35-44	KMA	Y	0 - No		Living with partner	Junior secondary	Ashanti	<15	1-2	Premenopausal	No	Full Questionnaire	1)Hospital
100740	>=55	KMA	Y	0 - No		Single/never married	Some college, vocational, or technical	Ashanti	>=17	3-4	Postmenopausal	No	Full Questionnaire	1)Hospital
100744	<=35	KMA	Y	0 - No		Married	Senior secondary	Ashanti	<15	1-2	Premenopausal	No	Full Questionnaire	1)Hospital
100808	<=35	Awutu Senya	Y	1 - Yes	ENROLLED	Divorced/separated	No formal education	Western	16	1-2	Premenopausal	No	Full Questionnaire	1)Hospital
100822	>=55	Kwabre	Y	0 - No		Widowed	Junior secondary	Ashanti	16	3-4	Postmenopausal	No	Full Questionnaire	1)Hospital
100860	>=55	KMA	Y	0 - No		Married	No formal education	Ashanti	>=17	>=5	Premenopausal	No	Full Questionnaire	1)Hospital
100931	35-44	AMA	Y	1 - Yes	ENROLLED	Married	Junior secondary	Central	<15	1-2	Premenopausal	No	Full Questionnaire	1)Hospital
100939	<=35	Atwima Nwabiagya	Y	0 - No		Unknown/missing	Some college, vocational, or technical	Ashanti	<15	Nulliparious	Premenopausal	No	Full Questionnaire	1)Hospital
101066	45-54	Ejisu Juaben	Y	0 - No		Single/never married	Primary school or less	Ashanti	<15	3-4	Postmenopausal	No	Full Questionnaire	1)Hospital
101084	<=35	KMA	Y	0 - No		Unknown/missing	Completed college or higher	Ashanti	15	Nulliparious	Premenopausal	No	Full Questionnaire	1)Hospital
101182	>=55	Afigya Kwabre	Y	0 - No		Single/never married	No formal education	Ashanti	>=17	>=5	Postmenopausal	No	Full Questionnaire	3)Home
101238	>=55	KMA	Y	0 - No		Single/never married	Junior secondary	Ashanti	15	>=5	Postmenopausal	No	Full Questionnaire	3)Home
101348	35-44	Bekwai Municipal	Y	0 - No		Married	Junior secondary	Ashanti	<15	1-2	Premenopausal	No	Full Questionnaire	3)Home
101357	35-44	Adenta	Y	0 - No		Married	Junior secondary	Volta	16	3-4	Premenopausal	No	Full Questionnaire	1)Hospital
101482	>=55	AMA	Y	0 - No		Married	Senior secondary	Outside Ghana(specify country)	<15	1-2	Postmenopausal	No	Full Questionnaire	1)Hospital
101638	>=55	Ejisu Juaben	Y	0 - No		Married	Primary school or less	Ashanti	<15	>=5	Premenopausal	No	Full Questionnaire	1)Hospital
101989	35-44	Ashaiman	Y	0 - No		Unknown/missing	Junior secondary	Volta	>=17	1-2	Premenopausal	No	Full Questionnaire	1)Hospital
102032	45-54	KMA	Y	0 - No		Married	Primary school or less	Ashanti	15	3-4	Postmenopausal	No	Full Questionnaire	1)Hospital
102273	35-44	KMA	Y	0 - No		Married	Senior secondary	Ashanti	<15	3-4	Premenopausal	No	Full Questionnaire	1)Hospital
102286	35-44	KMA	Y	0 - No		Married	Junior secondary	Ashanti	>=17	3-4	Postmenopausal	No	Full Questionnaire	1)Hospital
102402	35-44	KMA	Y	0 - No		Married	Senior secondary	Greater Accra	>=17	3-4	Premenopausal	No	Full Questionnaire	1)Hospital
102406	>=55	Ga East	Y	0 - No		Unknown/missing	Senior secondary	Greater Accra	>=17	Nulliparious	Premenopausal	No	Full Questionnaire	1)Hospital
102569	<=35	KMA	Y	0 - No		Unknown/missing	Junior secondary	Ashanti	>=17	1-2	Premenopausal	No	Full Questionnaire	1)Hospital
102638	45-54	Dangbe East	Y	0 - No		Single/never married	No formal education	Greater Accra	<15	>=5	Postmenopausal	No	Full Questionnaire	1)Hospital
102700	>=55	KMA	Y	0 - No		Married	No formal education	Ashanti	<15	>=5	Postmenopausal	No	Full Questionnaire	1)Hospital
102709	>=55	KMA	Y	0 - No		Married	No formal education	Ashanti	16	>=5	Postmenopausal	No	Full Questionnaire	1)Hospital
102754	>=55	KMA	Y	0 - No		Married	Primary school or less	Ashanti	15	3-4	Premenopausal	No	Full Questionnaire	1)Hospital
102856	45-54	Atwima Nwabiagya	Y	0 - No		Living with partner	Junior secondary	Ashanti	15	>=5	Premenopausal	No	Full Questionnaire	1)Hospital
102879	>=55	Atwima Kwanwoma	Y	0 - No		Married	Primary school or less	Ashanti	<15	>=5	Postmenopausal	No	Full Questionnaire	1)Hospital
102937	35-44	KMA	Y	0 - No		Married	Primary school or less	Ashanti	<15	3-4	Premenopausal	No	Full Questionnaire	3)Home
103014	35-44	KMA	Y	0 - No		Widowed	Completed college or higher	Greater Accra	<15	1-2	Premenopausal	No	Full Questionnaire	1)Hospital
103135	45-54	AMA	Y	1 - Yes	ENROLLED	Married	No formal education	Greater Accra	15	1-2	Premenopausal	No	Full Questionnaire	1)Hospital
103213	<=35	AMA	Y	0 - No		Married	Junior secondary	Greater Accra	15	Nulliparious	Premenopausal	No	Full Questionnaire	1)Hospital
103221	45-54	KMA	Y	1 - Yes	ENROLLED	Married	No formal education	Northern	Unknown/Missing	>=5	Postmenopausal	No	Full Questionnaire	3)Home
103243	<=35	AMA	Y	0 - No		Living with partner	No formal education	Upper East	Unknown/Missing	1-2	Premenopausal	No	Full Questionnaire	1)Hospital
103276	35-44	KMA	Y	0 - No		Married	Junior secondary	Ashanti	15	>=5	Premenopausal	No	Full Questionnaire	1)Hospital
103282	45-54	Ledzokuku-Krowor	Y	1 - Yes	ENROLLED	Married	Senior secondary	Ashanti	16	Nulliparious	Postmenopausal	No	Full Questionnaire	3)Home
103284	45-54	KMA	Y	0 - No		Married	Primary school or less	Ashanti	15	>=5	Postmenopausal	No	Full Questionnaire	1)Hospital
103304	>=55	Atwima Kwanwoma	Y	0 - No		Divorced/separated	Senior secondary	Ashanti	Unknown/Missing	3-4	Postmenopausal	No	Full Questionnaire	1)Hospital
103322	<=35	KMA	Y	0 - No		Unknown/missing	Completed college or higher	Eastern	<15	Nulliparious	Premenopausal	No	Full Questionnaire	1)Hospital
103451	45-54	KMA	Y	0 - No		Widowed	Junior secondary	Eastern	16	3-4	Premenopausal	No	Full Questionnaire	1)Hospital
103514	35-44	KMA	Y	0 - No		Married	Primary school or less	Northern	16	3-4	Premenopausal	No	Full Questionnaire	1)Hospital
103538	45-54	KMA	Y	0 - No		Married	Junior secondary	Ashanti	<15	>=5	Premenopausal	No	Full Questionnaire	1)Hospital
103863	>=55	Mampong	Y	0 - No		Single/never married	Junior secondary	Ashanti	16	>=5	Postmenopausal	No	Full Questionnaire	1)Hospital
103899	45-54	Tema	Y	0 - No		Married	Primary school or less	Greater Accra	Unknown/Missing	>=5	Postmenopausal	Unknown/Missing	Full Questionnaire	1)Hospital
103903	<=35	KMA	Y	0 - No		Unknown/missing	No formal education	Ashanti	<15	1-2	Premenopausal	No	Full Questionnaire	1)Hospital
104065	>=55	KMA	Y	0 - No		Married	No formal education	Ashanti	15	>=5	Postmenopausal	No	Full Questionnaire	1)Hospital
104140	>=55	AMA	Y	0 - No		Married	Junior secondary	Volta	15	>=5	Postmenopausal	No	Full Questionnaire	1)Hospital
104151	35-44	AMA	Y	0 - No		Married	Other	Ashanti	15	3-4	Premenopausal	No	Full Questionnaire	1)Hospital
104195	>=55	Ejisu Juaben	Y	0 - No		Single/never married	Junior secondary	Ashanti	15	>=5	Postmenopausal	No	Full Questionnaire	1)Hospital
104238	45-54	KMA	Y	0 - No		Living with partner	Primary school or less	Ashanti	15	3-4	Premenopausal	No	Full Questionnaire	1)Hospital
104288	<=35	KMA	Y	0 - No		Married	Some college, vocational, or technical	Upper East	15	1-2	Premenopausal	No	Full Questionnaire	1)Hospital
104422	<=35	KMA	Y	0 - No		Married	Junior secondary	Ashanti	<15	1-2	Premenopausal	No	Full Questionnaire	1)Hospital
104429	<=35	AMA	Y	0 - No		Unknown/missing	Junior secondary	Volta	>=17	Nulliparious	Premenopausal	No	Full Questionnaire	1)Hospital
104469	35-44	KMA	Y	0 - No		Unknown/missing	Junior secondary	Ashanti	15	3-4	Premenopausal	No	Full Questionnaire	1)Hospital
104574	>=55	Ga West	Y	0 - No		Widowed	Primary school or less	Eastern	16	3-4	Postmenopausal	No	Full Questionnaire	1)Hospital
104576	35-44	AMA	Y	0 - No		Married	Completed college or higher	Greater Accra	<15	1-2	Premenopausal	No	Full Questionnaire	1)Hospital
104639	<=35	KMA	Y	0 - No		Married	Junior secondary	Ashanti	16	3-4	Premenopausal	No	Full Questionnaire	1)Hospital
104643	35-44	AMA	Y	0 - No		Married	Junior secondary	Brong Ahafo	>=17	Nulliparious	Premenopausal	No	Full Questionnaire	1)Hospital
104874	45-54	KMA	Y	0 - No		Married	Junior secondary	Ashanti	16	3-4	Postmenopausal	No	Full Questionnaire	1)Hospital
104935	45-54	Dangbe West	Y	0 - No		Married	Other	Volta	16	>=5	Postmenopausal	No	Full Questionnaire	1)Hospital
105062	<=35	Atwima Kwanwoma	Y	0 - No		Unknown/missing	Junior secondary	Ashanti	15	3-4	Premenopausal	No	Full Questionnaire	1)Hospital
105075	45-54	Ga West	Y	0 - No		Widowed	Some college, vocational, or technical	Eastern	<15	1-2	Premenopausal	Yes	Full Questionnaire	1)Hospital
105088	45-54	Ejisu Juaben	Y	0 - No		Married	Primary school or less	Ashanti	15	3-4	Premenopausal	No	Full Questionnaire	1)Hospital
105223	45-54	Ejisu Juaben	Y	0 - No		Widowed	Senior secondary	Ashanti	>=17	3-4	Postmenopausal	No	Full Questionnaire	1)Hospital
105337	>=55	KMA	Y	0 - No		Single/never married	Senior secondary	Ashanti	Unknown/Missing	1-2	Postmenopausal	No	Full Questionnaire	1)Hospital
105414	45-54	KMA	Y	0 - No		Married	No formal education	Ashanti	15	>=5	Premenopausal	No	Full Questionnaire	1)Hospital
105577	<=35	Bekwai Municipal	Y	0 - No		Married	Junior secondary	Ashanti	>=17	3-4	Premenopausal	No	Full Questionnaire	1)Hospital
105664	>=55	AMA	Y	0 - No		Married	No formal education	Volta	Unknown/Missing	>=5	Postmenopausal	No	Full Questionnaire	1)Hospital
105808	45-54	Atwima Kwanwoma	Y	0 - No		Married	No formal education	Ashanti	15	>=5	Premenopausal	No	Full Questionnaire	1)Hospital
105851	35-44	Kwabre	Y	0 - No		Married	Primary school or less	Ashanti	16	>=5	Premenopausal	No	Full Questionnaire	3)Home
105915	<=35	Bosumtwi	Y	0 - No		Married	Primary school or less	Ashanti	15	1-2	Premenopausal	No	Full Questionnaire	1)Hospital
105928	<=35	Ashaiman	Y	0 - No		Living with partner	No formal education	Volta	<15	3-4	Premenopausal	No	Full Questionnaire	1)Hospital
106050	35-44	KMA	Y	0 - No		Unknown/missing	Senior secondary	Ashanti	<15	Nulliparious	Premenopausal	No	Full Questionnaire	1)Hospital
106106	>=55	AMA	Y	0 - No		Single/never married	Junior secondary	Upper East	16	3-4	Postmenopausal	No	Full Questionnaire	1)Hospital
106278	<=35	Dangbe East	Y	0 - No		Divorced/separated	Junior secondary	Greater Accra	Unknown/Missing	3-4	Premenopausal	No	Full Questionnaire	1)Hospital
106313	<=35	KMA	Y	0 - No		Married	Senior secondary	Ashanti	15	1-2	Premenopausal	No	Full Questionnaire	1)Hospital
106390	35-44	Ga West	Y	0 - No		Unknown/missing	Some college, vocational, or technical	Central	<15	1-2	Premenopausal	No	Full Questionnaire	1)Hospital
106421	<=35	KMA	Y	0 - No		Married	Senior secondary	Brong Ahafo	>=17	1-2	Premenopausal	No	Full Questionnaire	3)Home
106423	45-54	KMA	Y	0 - No		Married	Junior secondary	Brong Ahafo	16	3-4	Postmenopausal	No	Full Questionnaire	1)Hospital
106470	45-54	Bosumtwi	Y	0 - No		Married	Primary school or less	Ashanti	Unknown/Missing	3-4	Postmenopausal	No	Full Questionnaire	3)Home
106529	45-54	Bekwai Municipal	Y	0 - No		Married	Junior secondary	Ashanti	>=17	>=5	Postmenopausal	No	Full Questionnaire	1)Hospital
106623	45-54	AMA	Y	0 - No		Single/never married	Primary school or less	Greater Accra	<15	>=5	Postmenopausal	No	Full Questionnaire	1)Hospital
106734	>=55	KMA	Y	0 - No		Divorced/separated	No formal education	Ashanti	<15	>=5	Postmenopausal	No	Full Questionnaire	1)Hospital
106807	35-44	KMA	Y	0 - No		Married	Primary school or less	Ashanti	<15	3-4	Premenopausal	No	Full Questionnaire	1)Hospital
106963	45-54	Kwabre	Y	0 - No		Single/never married	Primary school or less	Ashanti	16	3-4	Premenopausal	No	Full Questionnaire	1)Hospital
106989	45-54	Mampong	Y	0 - No		Married	Junior secondary	Brong Ahafo	>=17	3-4	Postmenopausal	No	Full Questionnaire	3)Home
106994	>=55	KMA	Y	1 - Yes	ENROLLED	Single/never married	Junior secondary	Ashanti	15	3-4	Postmenopausal	Unknown/Missing	Full Questionnaire	3)Home
107046	45-54	Dangbe East	Y	0 - No		Widowed	Primary school or less	Greater Accra	16	>=5	Postmenopausal	No	Full Questionnaire	1)Hospital
107190	>=55	KMA	Y	0 - No		Married	No formal education	Brong Ahafo	15	>=5	Postmenopausal	No	Full Questionnaire	1)Hospital
107232	35-44	Kwabre	Y	0 - No		Married	Primary school or less	Ashanti	16	Nulliparious	Premenopausal	No	Full Questionnaire	1)Hospital
107265	45-54	KMA	Y	0 - No		Married	Primary school or less	Central	<15	>=5	Premenopausal	No	Full Questionnaire	1)Hospital
107309	35-44	KMA	Y	0 - No		Married	No formal education	Ashanti	16	>=5	Premenopausal	No	Full Questionnaire	1)Hospital
107345	<=35	Atwima Kwanwoma	Y	0 - No		Married	Senior secondary	Ashanti	15	1-2	Premenopausal	No	Full Questionnaire	1)Hospital
107416	>=55	Adenta	Y	0 - No		Unknown/missing	Some college, vocational, or technical	Eastern	>=17	Nulliparious	Premenopausal	No	Full Questionnaire	1)Hospital
107422	<=35	KMA	Y	0 - No		Divorced/separated	Junior secondary	Ashanti	<15	1-2	Premenopausal	No	Full Questionnaire	1)Hospital
107866	35-44	KMA	Y	0 - No		Married	No formal education	Ashanti	15	3-4	Premenopausal	No	Full Questionnaire	1)Hospital
107978	45-54	KMA	Y	0 - No		Single/never married	No formal education	Upper West	Unknown/Missing	>=5	Postmenopausal	No	Full Questionnaire	1)Hospital
108573	<=35	KMA	Y	0 - No		Married	Primary school or less	Ashanti	15	1-2	Premenopausal	No	Full Questionnaire	1)Hospital
108583	35-44	Afigya Kwabre	Y	0 - No		Married	No formal education	Ashanti	>=17	3-4	Postmenopausal	No	Full Questionnaire	1)Hospital
108727	>=55	Dangbe West	Y	0 - No		Single/never married	No formal education	Greater Accra	15	>=5	Postmenopausal	No	Full Questionnaire	1)Hospital
108813	45-54	Ga East	Y	0 - No		Married	Senior secondary	Central	>=17	3-4	Premenopausal	No	Full Questionnaire	1)Hospital
108833	35-44	KMA	Y	0 - No		Married	No formal education	Ashanti	16	3-4	Premenopausal	No	Full Questionnaire	1)Hospital
109142	>=55	AMA	Y	0 - No		Married	Some college, vocational, or technical	Eastern	16	3-4	Postmenopausal	No	Full Questionnaire	1)Hospital
109171	45-54	AMA	Y	0 - No		Married	Senior secondary	Greater Accra	16	1-2	Postmenopausal	No	Full Questionnaire	1)Hospital
109176	45-54	Bosumtwi	Y	0 - No		Married	Primary school or less	Central	16	3-4	Premenopausal	No	Full Questionnaire	1)Hospital
109184	<=35	AMA	Y	0 - No		Married	Senior secondary	Eastern	>=17	1-2	Premenopausal	No	Full Questionnaire	1)Hospital
109264	<=35	KMA	Y	0 - No		Living with partner	Junior secondary	Ashanti	<15	1-2	Premenopausal	No	Full Questionnaire	1)Hospital
109340	45-54	Awutu Senya	Y	0 - No		Married	Other	Eastern	16	3-4	Premenopausal	No	Full Questionnaire	1)Hospital
109383	45-54	KMA	Y	0 - No		Widowed	No formal education	Ashanti	16	3-4	Postmenopausal	No	Full Questionnaire	1)Hospital
109388	>=55	KMA	Y	0 - No		Married	Junior secondary	Ashanti	Unknown/Missing	>=5	Postmenopausal	No	Full Questionnaire	1)Hospital
109469	<=35	KMA	Y	1 - Yes	ENROLLED	Married	Junior secondary	Ashanti	15	3-4	Premenopausal	No	Full Questionnaire	1)Hospital
109568	>=55	KMA	Y	0 - No		Married	Junior secondary	Ashanti	<15	3-4	Postmenopausal	No	Full Questionnaire	1)Hospital
109649	<=35	KMA	Y	0 - No		Married	Primary school or less	Northern	15	3-4	Premenopausal	No	Full Questionnaire	1)Hospital
109686	45-54	KMA	Y	0 - No		Married	Junior secondary	Ashanti	15	3-4	Postmenopausal	No	Full Questionnaire	1)Hospital
109821	<=35	Akwapim South	Y	0 - No		Unknown/missing	Senior secondary	Eastern	<15	Nulliparious	Premenopausal	No	Full Questionnaire	1)Hospital
109895	<=35	Dangbe East	Y	0 - No		Married	No formal education	Greater Accra	>=17	3-4	Premenopausal	No	Full Questionnaire	1)Hospital
109920	>=55	KMA	Y	0 - No		Single/never married	Primary school or less	Ashanti	<15	1-2	Postmenopausal	Yes	Full Questionnaire	1)Hospital
110010	35-44	Afigya Kwabre	Y	0 - No		Married	Primary school or less	Ashanti	16	3-4	Premenopausal	No	Full Questionnaire	1)Hospital
110279	>=55	KMA	Y	0 - No		Married	Primary school or less	Ashanti	>=17	3-4	Postmenopausal	No	Full Questionnaire	3)Home
110281	>=55	KMA	Y	0 - No		Widowed	Junior secondary	Ashanti	Unknown/Missing	>=5	Postmenopausal	No	Full Questionnaire	3)Home
110304	>=55	KMA	Y	0 - No		Married	Primary school or less	Ashanti	Unknown/Missing	>=5	Postmenopausal	No	Full Questionnaire	3)Home
110333	45-54	Ledzokuku-Krowor	Y	0 - No		Married	Senior secondary	Eastern	>=17	3-4	Premenopausal	No	Full Questionnaire	1)Hospital
110361	<=35	Dangbe East	Y	0 - No		Married	No formal education	Greater Accra	>=17	3-4	Premenopausal	No	Full Questionnaire	1)Hospital
110541	35-44	AMA	Y	0 - No		Married	Primary school or less	Greater Accra	15	1-2	Premenopausal	No	Full Questionnaire	1)Hospital
110577	45-54	Akwapim South	Y	0 - No		Unknown/missing	Senior secondary	Greater Accra	<15	1-2	Premenopausal	No	Full Questionnaire	1)Hospital
110670	45-54	KMA	Y	0 - No		Widowed	No formal education	Ashanti	>=17	>=5	Postmenopausal	No	Full Questionnaire	1)Hospital
110739	35-44	AMA	Y	0 - No		Unknown/missing	Senior secondary	Upper West	15	Nulliparious	Premenopausal	No	Full Questionnaire	1)Hospital
110802	<=35	Afigya Kwabre	Y	0 - No		Married	Junior secondary	Ashanti	>=17	1-2	Premenopausal	No	Full Questionnaire	1)Hospital
110848	>=55	AMA	Y	0 - No		Single/never married	No formal education	Greater Accra	<15	>=5	Postmenopausal	No	Full Questionnaire	1)Hospital
110945	>=55	Bekwai Municipal	Y	0 - No		Married	Junior secondary	Ashanti	16	>=5	Postmenopausal	No	Full Questionnaire	1)Hospital
111044	>=55	Bosumtwi	Y	0 - No		Widowed	Junior secondary	Ashanti	Unknown/Missing	>=5	Postmenopausal	Yes	Full Questionnaire	1)Hospital
111109	>=55	Dangbe East	Y	0 - No		Single/never married	No formal education	Greater Accra	<15	>=5	Postmenopausal	No	Full Questionnaire	1)Hospital
111265	>=55	KMA	Y	0 - No		Married	No formal education	Brong Ahafo	>=17	>=5	Postmenopausal	No	Full Questionnaire	3)Home
111372	35-44	Dangbe West	Y	0 - No		Divorced/separated	No formal education	Greater Accra	Unknown/Missing	>=5	Premenopausal	No	Full Questionnaire	1)Hospital
111451	35-44	Suhum/Kraboa Coaltar	Y	0 - No		Single/never married	No formal education	Eastern	Unknown/Missing	3-4	Postmenopausal	No	Full Questionnaire	1)Hospital
111520	<=35	Afigya Kwabre	Y	0 - No		Unknown/missing	Junior secondary	Ashanti	>=17	3-4	Premenopausal	No	Full Questionnaire	1)Hospital
111548	>=55	AMA	Y	0 - No		Married	Junior secondary	Eastern	<15	3-4	Premenopausal	No	Full Questionnaire	1)Hospital
111642	45-54	Dangbe West	Y	0 - No		Married	No formal education	Eastern	15	3-4	Premenopausal	No	Full Questionnaire	1)Hospital
111652	35-44	KMA	Y	0 - No		Married	Junior secondary	Brong Ahafo	<15	3-4	Premenopausal	No	Full Questionnaire	1)Hospital
111796	<=35	Afigya Kwabre	Y	0 - No		Unknown/missing	Senior secondary	Brong Ahafo	15	Nulliparious	Premenopausal	No	Full Questionnaire	1)Hospital
111930	35-44	KMA	Y	0 - No		Living with partner	Junior secondary	Ashanti	15	1-2	Premenopausal	No	Full Questionnaire	1)Hospital
112434	>=55	Ga West	Y	0 - No		Married	Primary school or less	Greater Accra	15	>=5	Postmenopausal	No	Full Questionnaire	3)Home
112473	>=55	KMA	Y	0 - No		Widowed	Primary school or less	Ashanti	<15	3-4	Postmenopausal	No	Full Questionnaire	1)Hospital
112475	<=35	KMA	Y	0 - No		Married	Senior secondary	Ashanti	<15	1-2	Premenopausal	No	Full Questionnaire	1)Hospital
112485	>=55	KMA	Y	0 - No		Widowed	Junior secondary	Ashanti	<15	>=5	Postmenopausal	No	Full Questionnaire	3)Home
112502	45-54	Suhum/Kraboa Coaltar	Y	0 - No		Married	Other	Eastern	>=17	>=5	Postmenopausal	No	Full Questionnaire	1)Hospital
112656	>=55	KMA	Y	0 - No		Married	No formal education	Ashanti	Unknown/Missing	>=5	Postmenopausal	No	Full Questionnaire	1)Hospital
112834	35-44	AMA	Y	0 - No		Married	No formal education	Upper East	>=17	1-2	Premenopausal	No	Full Questionnaire	1)Hospital
112857	>=55	KMA	Y	0 - No		Married	Senior secondary	Eastern	<15	1-2	Postmenopausal	No	Full Questionnaire	1)Hospital
112970	<=35	AMA	Y	0 - No		Unknown/missing	Primary school or less	Brong Ahafo	16	Nulliparious	Premenopausal	Unknown/Missing	Full Questionnaire	1)Hospital
113021	>=55	Dangbe West	Y	0 - No		Married	Senior secondary	Western	>=17	3-4	Postmenopausal	No	Full Questionnaire	1)Hospital
113054	>=55	Akwapim South	Y	0 - No		Single/never married	Other	Greater Accra	>=17	>=5	Postmenopausal	No	Full Questionnaire	1)Hospital
113074	35-44	Awutu Senya	Y	0 - No		Married	No formal education	Brong Ahafo	15	>=5	Premenopausal	No	Full Questionnaire	1)Hospital
113209	35-44	Bosumtwi	Y	0 - No		Married	Primary school or less	Ashanti	>=17	3-4	Premenopausal	No	Full Questionnaire	1)Hospital
113295	35-44	KMA	Y	0 - No		Living with partner	Junior secondary	Ashanti	>=17	>=5	Premenopausal	No	Full Questionnaire	1)Hospital
113483	>=55	KMA	Y	0 - No		Single/never married	Primary school or less	Ashanti	15	>=5	Postmenopausal	No	Full Questionnaire	1)Hospital
113487	45-54	AMA	Y	0 - No		Married	Senior secondary	Ashanti	<15	1-2	Premenopausal	No	Full Questionnaire	1)Hospital
113566	>=55	Kwabre	Y	0 - No		Married	Junior secondary	Ashanti	15	3-4	Postmenopausal	No	Full Questionnaire	3)Home
113572	>=55	KMA	Y	0 - No		Single/never married	No formal education	Ashanti	15	3-4	Postmenopausal	No	Full Questionnaire	1)Hospital
113680	<=35	AMA	Y	0 - No		Unknown/missing	Unknown/missing	Unknown/Missing	<15	1-2	Premenopausal	No	Critical questions or partial questionnaire	1)Hospital
113794	<=35	AMA	Y	0 - No		Unknown/missing	Completed college or higher	Greater Accra	<15	Nulliparious	Premenopausal	No	Full Questionnaire	1)Hospital
113835	35-44	Ashaiman	Y	0 - No		Married	Senior secondary	Greater Accra	>=17	3-4	Premenopausal	No	Full Questionnaire	1)Hospital
113927	45-54	Atwima Kwanwoma	Y	0 - No		Widowed	Some college, vocational, or technical	Ashanti	15	3-4	Postmenopausal	No	Full Questionnaire	1)Hospital
113995	35-44	KMA	Y	0 - No		Unknown/missing	Senior secondary	Ashanti	>=17	Nulliparious	Premenopausal	No	Full Questionnaire	1)Hospital
114077	>=55	Ejisu Juaben	Y	0 - No		Married	Some college, vocational, or technical	Ashanti	>=17	3-4	Postmenopausal	No	Full Questionnaire	1)Hospital
114150	>=55	Ga East	Y	0 - No		Married	No formal education	Greater Accra	<15	1-2	Premenopausal	No	Full Questionnaire	1)Hospital
114260	>=55	Afigya Kwabre	Y	0 - No		Widowed	No formal education	Ashanti	16	>=5	Postmenopausal	No	Full Questionnaire	1)Hospital
114385	45-54	AMA	Y	0 - No		Unknown/missing	Unknown/missing	Unknown/Missing	<15	1-2	Premenopausal	No	Critical questions or partial questionnaire	1)Hospital
114453	45-54	Bosumtwi	Y	0 - No		Unknown/missing	Junior secondary	Ashanti	15	>=5	Postmenopausal	No	Full Questionnaire	1)Hospital
114474	<=35	AMA	Y	0 - No		Unknown/missing	Primary school or less	Greater Accra	<15	Nulliparious	Premenopausal	No	Full Questionnaire	1)Hospital
114539	45-54	KMA	Y	0 - No		Married	Junior secondary	Upper West	15	3-4	Postmenopausal	No	Full Questionnaire	1)Hospital
114670	>=55	KMA	Y	0 - No		Single/never married	Primary school or less	Ashanti	15	>=5	Postmenopausal	No	Full Questionnaire	1)Hospital
114689	>=55	AMA	Y	0 - No		Widowed	No formal education	Greater Accra	Unknown/Missing	3-4	Postmenopausal	No	Full Questionnaire	1)Hospital
114912	<=35	AMA	Y	0 - No		Unknown/missing	Junior secondary	Greater Accra	16	Nulliparious	Premenopausal	No	Full Questionnaire	1)Hospital
115024	>=55	Ejisu Juaben	Y	0 - No		Single/never married	No formal education	Ashanti	15	3-4	Postmenopausal	No	Full Questionnaire	1)Hospital
115033	35-44	Ejisu Juaben	Y	0 - No		Married	No formal education	Ashanti	15	>=5	Premenopausal	No	Full Questionnaire	1)Hospital
115116	<=35	Akwapim South	Y	0 - No		Unknown/missing	Senior secondary	Eastern	16	1-2	Premenopausal	No	Full Questionnaire	1)Hospital
115248	35-44	AMA	Y	0 - No		Unknown/missing	Senior secondary	Central	16	Nulliparious	Premenopausal	No	Full Questionnaire	1)Hospital
115486	>=55	KMA	Y	0 - No		Married	No formal education	Ashanti	Unknown/Missing	>=5	.	No	Full Questionnaire	1)Hospital
115577	35-44	KMA	Y	0 - No		Married	Primary school or less	Ashanti	15	1-2	Premenopausal	No	Full Questionnaire	1)Hospital
115747	45-54	KMA	Y	0 - No		Married	Primary school or less	Eastern	15	3-4	Premenopausal	No	Full Questionnaire	1)Hospital
115757	35-44	KMA	Y	0 - No		Married	Junior secondary	Ashanti	<15	3-4	Premenopausal	No	Full Questionnaire	3)Home
115862	45-54	KMA	Y	0 - No		Married	Senior secondary	Ashanti	>=17	3-4	Postmenopausal	No	Full Questionnaire	1)Hospital
116161	<=35	Ga West	Y	0 - No		Living with partner	Junior secondary	Greater Accra	>=17	1-2	Premenopausal	No	Full Questionnaire	1)Hospital
116670	<=35	Awutu Senya	Y	0 - No		Widowed	No formal education	Eastern	Unknown/Missing	3-4	Premenopausal	No	Full Questionnaire	1)Hospital
116695	>=55	Kwabre	Y	0 - No		Widowed	No formal education	Ashanti	<15	>=5	Postmenopausal	No	Full Questionnaire	1)Hospital
116792	35-44	KMA	Y	0 - No		Unknown/missing	Junior secondary	Ashanti	<15	1-2	Premenopausal	No	Full Questionnaire	1)Hospital
116874	>=55	Atwima Nwabiagya	Y	0 - No		Single/never married	Primary school or less	Ashanti	15	3-4	Postmenopausal	No	Full Questionnaire	1)Hospital
116878	45-54	KMA	Y	0 - No		Married	Junior secondary	Volta	15	1-2	Postmenopausal	No	Full Questionnaire	1)Hospital
116916	45-54	KMA	Y	0 - No		Married	Primary school or less	Ashanti	>=17	>=5	Postmenopausal	No	Full Questionnaire	1)Hospital
116984	35-44	AMA	Y	0 - No		Widowed	Junior secondary	Greater Accra	15	3-4	Premenopausal	No	Full Questionnaire	1)Hospital
117054	35-44	AMA	Y	0 - No		Married	Junior secondary	Greater Accra	<15	1-2	Premenopausal	No	Full Questionnaire	1)Hospital
117061	35-44	Atwima Nwabiagya	Y	0 - No		Married	Junior secondary	Ashanti	<15	1-2	Premenopausal	No	Full Questionnaire	1)Hospital
117127	35-44	Dangbe West	Y	0 - No		Married	Junior secondary	Eastern	>=17	3-4	Premenopausal	No	Full Questionnaire	1)Hospital
117179	>=55	KMA	Y	0 - No		Married	No formal education	Ashanti	Unknown/Missing	>=5	Postmenopausal	No	Full Questionnaire	1)Hospital
117378	35-44	KMA	Y	0 - No		Married	Primary school or less	Ashanti	Unknown/Missing	1-2	Premenopausal	No	Full Questionnaire	1)Hospital
117407	>=55	Atwima Kwanwoma	Y	0 - No		Widowed	Senior secondary	Ashanti	<15	1-2	Postmenopausal	No	Full Questionnaire	1)Hospital
117609	35-44	Tema	Y	0 - No		Unknown/missing	Junior secondary	Greater Accra	<15	1-2	Premenopausal	No	Full Questionnaire	1)Hospital
117721	45-54	KMA	Y	0 - No		Married	Junior secondary	Brong Ahafo	>=17	1-2	Postmenopausal	No	Full Questionnaire	1)Hospital
117740	45-54	KMA	Y	0 - No		Widowed	No formal education	Ashanti	>=17	1-2	Premenopausal	No	Full Questionnaire	1)Hospital
117820	45-54	AMA	Y	0 - No		Married	Senior secondary	Greater Accra	<15	1-2	Premenopausal	No	Full Questionnaire	1)Hospital
117900	35-44	Awutu Senya	Y	0 - No		Married	Senior secondary	Greater Accra	<15	1-2	Premenopausal	No	Full Questionnaire	1)Hospital
117963	35-44	KMA	Y	0 - No		Married	Primary school or less	Ashanti	15	1-2	Premenopausal	No	Full Questionnaire	1)Hospital
118135	35-44	AMA	Y	0 - No		Married	Senior secondary	Greater Accra	<15	3-4	Premenopausal	No	Full Questionnaire	1)Hospital
118181	35-44	KMA	Y	0 - No		Married	Primary school or less	Volta	<15	3-4	Premenopausal	No	Full Questionnaire	3)Home
118413	>=55	KMA	Y	0 - No		Widowed	Junior secondary	Ashanti	Unknown/Missing	3-4	Postmenopausal	No	Full Questionnaire	3)Home
118455	>=55	Atwima Nwabiagya	Y	0 - No		Widowed	Primary school or less	Ashanti	>=17	1-2	Postmenopausal	No	Full Questionnaire	3)Home
118549	45-54	Atwima Nwabiagya	Y	0 - No		Married	Junior secondary	Ashanti	>=17	>=5	Premenopausal	No	Full Questionnaire	1)Hospital
118866	45-54	Afigya Kwabre	Y	0 - No		Married	Primary school or less	Ashanti	>=17	>=5	Postmenopausal	No	Full Questionnaire	1)Hospital
118998	>=55	AMA	Y	0 - No		Married	Other	Greater Accra	<15	1-2	Postmenopausal	No	Full Questionnaire	1)Hospital
119108	35-44	KMA	Y	0 - No		Living with partner	Senior secondary	Ashanti	<15	1-2	Postmenopausal	No	Full Questionnaire	3)Home
119153	45-54	Ga West	Y	0 - No		Single/never married	Some college, vocational, or technical	Central	>=17	3-4	Premenopausal	No	Full Questionnaire	1)Hospital
119317	35-44	KMA	Y	0 - No		Unknown/missing	Unknown/missing	Unknown/Missing	>=17	1-2	Unknown/missing	Yes	Critical questions or partial questionnaire	1)Hospital
119400	35-44	KMA	Y	0 - No		Married	No formal education	Ashanti	>=17	>=5	Premenopausal	No	Full Questionnaire	1)Hospital
119467	<=35	KMA	Y	1 - Yes	ENROLLED	Married	No formal education	Volta	>=17	1-2	Premenopausal	No	Full Questionnaire	1)Hospital
119471	<=35	AMA	Y	0 - No		Married	Junior secondary	Volta	15	Nulliparious	Premenopausal	No	Full Questionnaire	1)Hospital
119690	45-54	AMA	Y	0 - No		Married	Primary school or less	Ashanti	15	>=5	Postmenopausal	No	Full Questionnaire	1)Hospital
119891	>=55	Adenta	Y	0 - No		Divorced/separated	Primary school or less	Greater Accra	Unknown/Missing	1-2	Postmenopausal	Unknown/Missing	Full Questionnaire	1)Hospital
119903	>=55	Ejisu Juaben	Y	0 - No		Married	Senior secondary	Ashanti	16	>=5	Postmenopausal	No	Full Questionnaire	1)Hospital
119924	45-54	Suhum/Kraboa Coaltar	Y	0 - No		Single/never married	Senior secondary	Eastern	15	Nulliparious	Postmenopausal	No	Full Questionnaire	1)Hospital
120080	45-54	Atwima Kwanwoma	Y	0 - No		Married	Junior secondary	Ashanti	16	>=5	Postmenopausal	No	Full Questionnaire	3)Home
120129	45-54	KMA	Y	0 - No		Single/never married	Junior secondary	Ashanti	16	3-4	Postmenopausal	No	Full Questionnaire	1)Hospital
120191	>=55	KMA	Y	0 - No		Married	No formal education	Volta	Unknown/Missing	3-4	Postmenopausal	No	Full Questionnaire	1)Hospital
120279	35-44	Mampong	Y	1 - Yes	ENROLLED	Married	No formal education	Ashanti	Unknown/Missing	3-4	Premenopausal	No	Full Questionnaire	1)Hospital
120334	35-44	Ga South	Y	1 - Yes	ENROLLED	Unknown/missing	Senior secondary	Greater Accra	<15	Nulliparious	Premenopausal	No	Full Questionnaire	1)Hospital
120339	<=35	KMA	Y	0 - No		Married	Senior secondary	Ashanti	<15	1-2	Premenopausal	No	Full Questionnaire	1)Hospital
120400	45-54	AMA	Y	0 - No		Unknown/missing	Unknown/missing	Unknown/Missing	<15	1-2	Postmenopausal	No	Critical questions or partial questionnaire	1)Hospital
120548	>=55	Atwima Kwanwoma	Y	0 - No		Married	No formal education	Ashanti	>=17	>=5	Postmenopausal	No	Full Questionnaire	1)Hospital
120599	45-54	KMA	Y	0 - No		Widowed	Primary school or less	Ashanti	15	>=5	Postmenopausal	No	Full Questionnaire	3)Home
120794	35-44	KMA	Y	0 - No		Married	No formal education	Ashanti	Unknown/Missing	3-4	Postmenopausal	No	Full Questionnaire	1)Hospital
120797	35-44	Afigya Kwabre	Y	0 - No		Unknown/missing	Junior secondary	Ashanti	>=17	3-4	Premenopausal	No	Full Questionnaire	1)Hospital
120862	45-54	KMA	Y	0 - No		Married	Junior secondary	Ashanti	16	>=5	Premenopausal	No	Full Questionnaire	3)Home
121070	45-54	KMA	Y	0 - No		Widowed	No formal education	Ashanti	15	1-2	.	No	Full Questionnaire	1)Hospital
121188	<=35	KMA	Y	0 - No		Unknown/missing	Senior secondary	Ashanti	16	Nulliparious	Premenopausal	No	Full Questionnaire	1)Hospital
121195	<=35	Atwima Nwabiagya	Y	0 - No		Living with partner	Junior secondary	Ashanti	15	3-4	Premenopausal	No	Full Questionnaire	1)Hospital
121285	35-44	AMA	Y	0 - No		Widowed	Primary school or less	Central	<15	>=5	Premenopausal	No	Full Questionnaire	1)Hospital
121330	<=35	KMA	Y	0 - No		Unknown/missing	Senior secondary	Ashanti	<15	Nulliparious	Premenopausal	No	Full Questionnaire	1)Hospital
121342	>=55	KMA	Y	0 - No		Married	Primary school or less	Brong Ahafo	15	>=5	Postmenopausal	No	Full Questionnaire	3)Home
121453	45-54	AMA	Y	0 - No		Unknown/missing	Some college, vocational, or technical	Greater Accra	<15	Nulliparious	Premenopausal	No	Full Questionnaire	1)Hospital
121491	>=55	Ga South	Y	0 - No		Married	Primary school or less	Ashanti	15	3-4	Postmenopausal	No	Full Questionnaire	1)Hospital
121533	35-44	Kwabre	Y	0 - No		Married	No formal education	Volta	<15	1-2	Postmenopausal	No	Full Questionnaire	1)Hospital
121586	Unknown/Missing	Awutu Senya	Y	0 - No		Single/never married	No formal education	Ashanti	Unknown/Missing	>=5	Postmenopausal	No	Full Questionnaire	1)Hospital
121801	>=55	KMA	Y	0 - No		Single/never married	Junior secondary	Ashanti	15	3-4	Postmenopausal	No	Full Questionnaire	1)Hospital
121817	35-44	Ga East	Y	0 - No		Unknown/missing	Junior secondary	Western	<15	1-2	Premenopausal	No	Full Questionnaire	1)Hospital
121817	35-44	KMA	Y	0 - No		Married	Junior secondary	Ashanti	15	>=5	Premenopausal	No	Full Questionnaire	1)Hospital
121842	35-44	Bosumtwi	Y	0 - No		Widowed	Primary school or less	Ashanti	15	>=5	Premenopausal	No	Full Questionnaire	1)Hospital
121993	35-44	KMA	Y	0 - No		Living with partner	Junior secondary	Ashanti	Unknown/Missing	3-4	Premenopausal	No	Full Questionnaire	3)Home
122061	>=55	KMA	Y	0 - No		Divorced/separated	Junior secondary	Ashanti	>=17	1-2	Postmenopausal	No	Full Questionnaire	1)Hospital
122084	45-54	Ejisu Juaben	Y	1 - Yes	ENROLLED	Living with partner	Junior secondary	Ashanti	<15	>=5	Postmenopausal	No	Full Questionnaire	3)Home
122262	45-54	Ga West	Y	0 - No		Married	Other	Volta	16	1-2	Premenopausal	No	Full Questionnaire	1)Hospital
122268	35-44	KMA	Y	0 - No		Married	Junior secondary	Ashanti	16	1-2	Premenopausal	No	Full Questionnaire	1)Hospital
122363	35-44	KMA	Y	1 - Yes	ENROLLED	Married	Junior secondary	Ashanti	Unknown/Missing	3-4	Premenopausal	No	Full Questionnaire	1)Hospital
122414	35-44	Mampong	Y	0 - No		Single/never married	No formal education	Ashanti	15	>=5	Premenopausal	No	Full Questionnaire	3)Home
122562	<=35	KMA	Y	0 - No		Married	Some college, vocational, or technical	Ashanti	>=17	1-2	Premenopausal	No	Full Questionnaire	1)Hospital
122598	35-44	KMA	Y	0 - No		Married	Completed college or higher	Ashanti	16	>=5	Premenopausal	No	Full Questionnaire	1)Hospital
122615	45-54	AMA	Y	0 - No		Married	No formal education	Greater Accra	15	3-4	Postmenopausal	Yes	Full Questionnaire	1)Hospital
122671	<=35	Akwapim South	Y	0 - No		Living with partner	Junior secondary	Eastern	<15	Nulliparious	Premenopausal	No	Full Questionnaire	1)Hospital
122756	>=55	Tema	Y	0 - No		Married	No formal education	Greater Accra	16	1-2	Postmenopausal	No	Full Questionnaire	1)Hospital
122798	<=35	KMA	Y	1 - Yes	ENROLLED	Unknown/missing	Senior secondary	Ashanti	>=17	Nulliparious	Premenopausal	No	Full Questionnaire	1)Hospital
122830	45-54	Afigya Kwabre	Y	0 - No		Married	Senior secondary	Ashanti	>=17	>=5	Postmenopausal	No	Full Questionnaire	1)Hospital
122857	>=55	Bekwai Municipal	Y	0 - No		Married	No formal education	Central	16	3-4	Postmenopausal	No	Full Questionnaire	1)Hospital
122902	<=35	KMA	Y	0 - No		Married	Some college, vocational, or technical	Ashanti	16	1-2	Premenopausal	No	Full Questionnaire	1)Hospital
122921	<=35	KMA	Y	0 - No		Unknown/missing	Some college, vocational, or technical	Western	15	Nulliparious	Premenopausal	No	Full Questionnaire	1)Hospital
122946	35-44	KMA	Y	0 - No		Married	Junior secondary	Ashanti	15	>=5	Premenopausal	No	Full Questionnaire	3)Home
123045	<=35	KMA	Y	0 - No		Widowed	Primary school or less	Eastern	16	1-2	Premenopausal	No	Full Questionnaire	1)Hospital
123133	>=55	AMA	Y	1 - Yes	ENROLLED	Living with partner	No formal education	Central	>=17	>=5	Postmenopausal	No	Full Questionnaire	1)Hospital
123275	>=55	KMA	Y	0 - No		Widowed	No formal education	Ashanti	<15	>=5	Postmenopausal	No	Full Questionnaire	1)Hospital
123441	>=55	Atwima Kwanwoma	Y	0 - No		Single/never married	No formal education	Ashanti	15	>=5	Postmenopausal	No	Full Questionnaire	1)Hospital
123519	45-54	Adenta	Y	0 - No		Divorced/separated	Junior secondary	Volta	Unknown/Missing	1-2	Postmenopausal	No	Full Questionnaire	1)Hospital
123662	<=35	Adenta	Y	0 - No		Married	Senior secondary	Eastern	Unknown/Missing	3-4	Premenopausal	No	Full Questionnaire	1)Hospital
123675	>=55	Atwima Kwanwoma	Y	0 - No		Widowed	Junior secondary	Ashanti	>=17	3-4	Postmenopausal	No	Full Questionnaire	3)Home
123681	35-44	KMA	Y	0 - No		Married	Junior secondary	Ashanti	>=17	1-2	Premenopausal	No	Full Questionnaire	3)Home
123736	35-44	KMA	Y	0 - No		Married	Senior secondary	Greater Accra	15	3-4	Premenopausal	No	Full Questionnaire	1)Hospital
123743	<=35	KMA	Y	1 - Yes	ENROLLED	Unknown/missing	Some college, vocational, or technical	Ashanti	<15	Nulliparious	Premenopausal	No	Full Questionnaire	3)Home
123864	35-44	AMA	Y	0 - No		Married	No formal education	Upper West	Unknown/Missing	3-4	Premenopausal	No	Full Questionnaire	1)Hospital
124111	>=55	KMA	Y	0 - No		Married	No formal education	Ashanti	15	>=5	Postmenopausal	No	Full Questionnaire	1)Hospital
124131	>=55	Bosumtwi	Y	0 - No		Single/never married	No formal education	Ashanti	16	>=5	Postmenopausal	No	Full Questionnaire	1)Hospital
124214	35-44	Ashaiman	Y	0 - No		Married	No formal education	Volta	Unknown/Missing	3-4	Premenopausal	No	Full Questionnaire	1)Hospital
124263	<=35	KMA	Y	0 - No		Unknown/missing	Unknown/missing	Unknown/Missing	<15	Nulliparious	Premenopausal	No	Critical questions or partial questionnaire	1)Hospital
124423	<=35	Ga East	Y	0 - No		Married	Junior secondary	Ashanti	<15	1-2	Premenopausal	No	Full Questionnaire	1)Hospital
124534	35-44	KMA	Y	0 - No		Married	Junior secondary	Ashanti	15	3-4	Premenopausal	No	Full Questionnaire	3)Home
124644	35-44	Afigya Kwabre	Y	0 - No		Widowed	Junior secondary	Ashanti	15	3-4	Premenopausal	No	Full Questionnaire	1)Hospital
124646	>=55	KMA	Y	0 - No		Married	Some college, vocational, or technical	Ashanti	<15	3-4	Postmenopausal	No	Full Questionnaire	3)Home
124837	Unknown/Missing	AMA	Y	0 - No		Married	No formal education	Western	16	1-2	Premenopausal	No	Full Questionnaire	1)Hospital
124920	<=35	Bosumtwi	Y	0 - No		Unknown/missing	Junior secondary	Ashanti	<15	Nulliparious	Premenopausal	No	Full Questionnaire	1)Hospital
124954	45-54	KMA	Y	0 - No		Widowed	Junior secondary	Ashanti	<15	1-2	Postmenopausal	No	Full Questionnaire	1)Hospital
125015	35-44	KMA	Y	0 - No		Married	Junior secondary	Ashanti	<15	3-4	Premenopausal	No	Full Questionnaire	1)Hospital
125181	>=55	KMA	Y	0 - No		Single/never married	No formal education	Upper East	<15	>=5	Postmenopausal	No	Full Questionnaire	1)Hospital
125204	45-54	KMA	Y	0 - No		Married	Junior secondary	Ashanti	<15	>=5	Postmenopausal	No	Full Questionnaire	1)Hospital
125307	>=55	Afigya Kwabre	Y	0 - No		Single/never married	No formal education	Ashanti	Unknown/Missing	3-4	Postmenopausal	No	Full Questionnaire	3)Home
125425	35-44	AMA	Y	0 - No		Married	Junior secondary	Eastern	<15	1-2	Premenopausal	No	Full Questionnaire	1)Hospital
125451	35-44	AMA	Y	1 - Yes	ENROLLED	Married	No formal education	Northern	16	3-4	Premenopausal	No	Full Questionnaire	3)Home
125494	35-44	AMA	Y	0 - No		Married	Senior secondary	Greater Accra	Unknown/Missing	3-4	Premenopausal	No	Full Questionnaire	1)Hospital
125521	>=55	KMA	Y	0 - No		Widowed	Primary school or less	Ashanti	Unknown/Missing	3-4	Postmenopausal	No	Full Questionnaire	1)Hospital
125679	45-54	AMA	Y	0 - No		Unknown/missing	Some college, vocational, or technical	Central	<15	Nulliparious	Premenopausal	No	Full Questionnaire	1)Hospital
125709	45-54	Dangbe East	Y	0 - No		Single/never married	No formal education	Greater Accra	<15	>=5	Postmenopausal	No	Full Questionnaire	1)Hospital
125807	>=55	KMA	Y	0 - No		Married	No formal education	Ashanti	15	>=5	Postmenopausal	No	Full Questionnaire	1)Hospital
125954	45-54	KMA	Y	0 - No		Married	Primary school or less	Ashanti	15	3-4	Postmenopausal	No	Full Questionnaire	1)Hospital
126203	45-54	Afigya Kwabre	Y	0 - No		Married	Primary school or less	Ashanti	>=17	1-2	Premenopausal	No	Full Questionnaire	3)Home
126206	45-54	Bekwai Municipal	Y	0 - No		Married	Junior secondary	Ashanti	Unknown/Missing	>=5	Postmenopausal	No	Full Questionnaire	3)Home
126250	<=35	Mampong	Y	0 - No		Unknown/missing	Primary school or less	Ashanti	<15	1-2	Premenopausal	No	Full Questionnaire	1)Hospital
126258	>=55	AMA	Y	0 - No		Single/never married	No formal education	Greater Accra	>=17	1-2	Postmenopausal	No	Full Questionnaire	1)Hospital
126265	45-54	Afigya Kwabre	Y	0 - No		Married	No formal education	Central	15	>=5	Premenopausal	No	Full Questionnaire	3)Home
126276	35-44	Tema	Y	0 - No		Married	Primary school or less	Central	15	1-2	Premenopausal	No	Full Questionnaire	1)Hospital
126286	45-54	KMA	Y	1 - Yes	ENROLLED	Widowed	Junior secondary	Ashanti	16	>=5	Premenopausal	Unknown/Missing	Full Questionnaire	3)Home
126304	45-54	KMA	Y	0 - No		Married	Senior secondary	Ashanti	<15	1-2	Postmenopausal	No	Full Questionnaire	1)Hospital
126470	>=55	Atwima Nwabiagya	Y	0 - No		Widowed	Junior secondary	Ashanti	15	>=5	Postmenopausal	No	Full Questionnaire	3)Home
126567	35-44	AMA	Y	0 - No		Unknown/missing	Unknown/missing	Unknown/Missing	Unknown/Missing	>=5	Premenopausal	No	Critical questions or partial questionnaire	1)Hospital
126735	35-44	KMA	Y	0 - No		Widowed	Primary school or less	Ashanti	>=17	3-4	Premenopausal	Yes	Full Questionnaire	1)Hospital
126794	45-54	Bekwai Municipal	Y	0 - No		Married	No formal education	Northern	Unknown/Missing	>=5	Postmenopausal	No	Full Questionnaire	1)Hospital
127040	<=35	Tema	Y	0 - No		Married	Junior secondary	Greater Accra	>=17	3-4	Premenopausal	No	Full Questionnaire	1)Hospital
127349	<=35	AMA	Y	0 - No		Married	Junior secondary	Greater Accra	>=17	1-2	Premenopausal	No	Full Questionnaire	1)Hospital
127398	35-44	Adenta	Y	0 - No		Married	Primary school or less	Greater Accra	Unknown/Missing	3-4	Premenopausal	No	Full Questionnaire	1)Hospital
127496	35-44	KMA	Y	0 - No		Married	No formal education	Ashanti	<15	3-4	Premenopausal	No	Full Questionnaire	3)Home
127574	<=35	Ga East	Y	0 - No		Unknown/missing	Junior secondary	Greater Accra	15	>=5	Premenopausal	No	Full Questionnaire	1)Hospital
127627	35-44	Atwima Nwabiagya	Y	0 - No		Married	No formal education	Ashanti	>=17	1-2	Premenopausal	No	Full Questionnaire	1)Hospital
128132	35-44	Suhum/Kraboa Coaltar	Y	0 - No		Married	Primary school or less	Eastern	>=17	3-4	Premenopausal	No	Full Questionnaire	1)Hospital
128132	35-44	Afigya Kwabre	Y	0 - No		Married	Primary school or less	Ashanti	15	>=5	Premenopausal	No	Full Questionnaire	1)Hospital
128244	<=35	Ga East	Y	0 - No		Married	Junior secondary	Greater Accra	<15	3-4	Premenopausal	No	Full Questionnaire	1)Hospital
128418	45-54	Ashaiman	Y	0 - No		Married	Junior secondary	Eastern	16	3-4	Premenopausal	No	Full Questionnaire	1)Hospital
128439	<=35	AMA	Y	0 - No		Unknown/missing	Senior secondary	Greater Accra	<15	Nulliparious	Premenopausal	No	Full Questionnaire	1)Hospital
128447	35-44	AMA	Y	1 - Yes	ENROLLED	Divorced/separated	No formal education	Greater Accra	<15	>=5	Postmenopausal	No	Full Questionnaire	1)Hospital
128595	45-54	Atwima Nwabiagya	Y	0 - No		Married	Junior secondary	Ashanti	16	>=5	Postmenopausal	No	Full Questionnaire	3)Home
128758	>=55	Tema	Y	0 - No		Unknown/missing	Other	Central	15	3-4	Premenopausal	No	Full Questionnaire	1)Hospital
128864	<=35	AMA	Y	0 - No		Unknown/missing	Junior secondary	Eastern	<15	Nulliparious	Premenopausal	Unknown/Missing	Full Questionnaire	1)Hospital
129078	>=55	Ejisu Juaben	Y	0 - No		Married	Junior secondary	Ashanti	>=17	>=5	Postmenopausal	No	Full Questionnaire	3)Home
129242	35-44	Adenta	Y	0 - No		Unknown/missing	Junior secondary	Greater Accra	15	1-2	Premenopausal	No	Full Questionnaire	1)Hospital
129340	35-44	KMA	Y	0 - No		Married	Junior secondary	Ashanti	<15	3-4	Premenopausal	No	Full Questionnaire	1)Hospital
129487	45-54	Ejisu Juaben	Y	0 - No		Living with partner	Primary school or less	Ashanti	15	>=5	Premenopausal	No	Full Questionnaire	1)Hospital
129505	<=35	Ashaiman	Y	0 - No		Unknown/missing	Junior secondary	Eastern	>=17	Nulliparious	Premenopausal	No	Full Questionnaire	1)Hospital
129539	<=35	AMA	Y	0 - No		Unknown/missing	Some college, vocational, or technical	Eastern	>=17	Nulliparious	Premenopausal	No	Full Questionnaire	1)Hospital
129561	35-44	AMA	Y	0 - No		Unknown/missing	Senior secondary	Greater Accra	>=17	1-2	Premenopausal	No	Critical questions or partial questionnaire	1)Hospital
129571	45-54	Afigya Kwabre	Y	0 - No		Widowed	Primary school or less	Ashanti	16	1-2	Premenopausal	No	Full Questionnaire	1)Hospital
129601	<=35	Dangbe East	Y	1 - Yes	ENROLLED	Unknown/missing	Unknown/missing	Unknown/Missing	>=17	>=5	Premenopausal	No	Critical questions or partial questionnaire	1)Hospital
129623	>=55	Tema	Y	1 - Yes	ENROLLED	Unknown/missing	Unknown/missing	Unknown/Missing	15	Unknown/Missing	Postmenopausal	No	Critical questions or partial questionnaire	3)Home
129639	45-54	Atwima Nwabiagya	Y	0 - No		Widowed	Junior secondary	Ashanti	16	3-4	Postmenopausal	No	Full Questionnaire	1)Hospital
129650	45-54	KMA	Y	0 - No		Single/never married	No formal education	Ashanti	15	3-4	Premenopausal	No	Full Questionnaire	3)Home
129685	>=55	KMA	Y	0 - No		Widowed	Junior secondary	Ashanti	<15	3-4	Postmenopausal	No	Full Questionnaire	1)Hospital
129694	>=55	Suhum/Kraboa Coaltar	Y	0 - No		Divorced/separated	No formal education	Central	Unknown/Missing	>=5	Postmenopausal	No	Full Questionnaire	1)Hospital
129715	35-44	KMA	Y	0 - No		Married	Primary school or less	Ashanti	15	>=5	Postmenopausal	No	Full Questionnaire	1)Hospital
129917	>=55	Bekwai Municipal	Y	0 - No		Single/never married	No formal education	Upper East	Unknown/Missing	3-4	Postmenopausal	No	Full Questionnaire	1)Hospital
129978	45-54	Suhum/Kraboa Coaltar	Y	0 - No		Married	Some college, vocational, or technical	Eastern	15	3-4	Postmenopausal	No	Full Questionnaire	1)Hospital
130080	35-44	Dangbe East	Y	1 - Yes	ENROLLED	Widowed	Junior secondary	Volta	>=17	1-2	Unknown/missing	No	Full Questionnaire	1)Hospital
130113	35-44	AMA	Y	0 - No		Married	No formal education	Eastern	Unknown/Missing	1-2	Premenopausal	No	Full Questionnaire	1)Hospital
130301	>=55	KMA	Y	0 - No		Married	Primary school or less	Ashanti	15	3-4	Postmenopausal	No	Full Questionnaire	1)Hospital
130527	45-54	Tema	Y	0 - No		Divorced/separated	Primary school or less	Eastern	15	1-2	Postmenopausal	No	Full Questionnaire	1)Hospital
130672	<=35	Awutu Senya	Y	0 - No		Married	Junior secondary	Volta	15	1-2	Premenopausal	No	Full Questionnaire	1)Hospital
130698	>=55	AMA	Y	1 - Yes	ENROLLED	Married	No formal education	Northern	16	>=5	Postmenopausal	No	Full Questionnaire	3)Home
130794	45-54	Afigya Kwabre	Y	0 - No		Living with partner	Junior secondary	Ashanti	<15	>=5	Postmenopausal	No	Full Questionnaire	1)Hospital
131039	<=35	Ga West	Y	0 - No		Single/never married	Senior secondary	Ashanti	>=17	1-2	Premenopausal	No	Full Questionnaire	1)Hospital
131232	35-44	Afigya Kwabre	Y	0 - No		Widowed	Junior secondary	Ashanti	>=17	1-2	Premenopausal	No	Full Questionnaire	3)Home
131291	<=35	Bosumtwi	Y	0 - No		Unknown/missing	Junior secondary	Ashanti	15	1-2	Premenopausal	No	Full Questionnaire	1)Hospital
131443	45-54	KMA	Y	0 - No		Single/never married	No formal education	Northern	Unknown/Missing	3-4	Premenopausal	No	Full Questionnaire	1)Hospital
131608	<=35	AMA	Y	0 - No		Married	Junior secondary	Central	>=17	1-2	Premenopausal	No	Full Questionnaire	1)Hospital
131702	35-44	KMA	Y	0 - No		Married	Primary school or less	Ashanti	15	3-4	Premenopausal	No	Full Questionnaire	1)Hospital
131725	35-44	KMA	Y	0 - No		Married	Some college, vocational, or technical	Ashanti	15	3-4	Premenopausal	No	Full Questionnaire	1)Hospital
131747	>=55	Kwabre	Y	0 - No		Divorced/separated	Primary school or less	Ashanti	>=17	1-2	Postmenopausal	No	Full Questionnaire	1)Hospital
131758	45-54	KMA	Y	0 - No		Widowed	Junior secondary	Ashanti	<15	>=5	Postmenopausal	No	Full Questionnaire	3)Home
132151	45-54	Atwima Kwanwoma	Y	0 - No		Married	Junior secondary	Ashanti	16	3-4	Premenopausal	No	Full Questionnaire	3)Home
132204	>=55	KMA	Y	0 - No		Married	Junior secondary	Ashanti	15	>=5	Postmenopausal	No	Full Questionnaire	1)Hospital
132393	35-44	KMA	Y	0 - No		Living with partner	Junior secondary	Outside Ghana(specify country)	<15	3-4	Premenopausal	No	Full Questionnaire	1)Hospital
132616	<=35	Ga West	Y	0 - No		Widowed	Senior secondary	Greater Accra	<15	1-2	Premenopausal	No	Full Questionnaire	1)Hospital
132682	>=55	KMA	Y	0 - No		Married	No formal education	Central	15	>=5	Postmenopausal	No	Full Questionnaire	1)Hospital
132860	>=55	AMA	Y	0 - No		Widowed	Senior secondary	Greater Accra	15	3-4	Postmenopausal	No	Full Questionnaire	1)Hospital
132917	45-54	Afigya Kwabre	Y	0 - No		Living with partner	Primary school or less	Ashanti	15	3-4	Postmenopausal	No	Full Questionnaire	1)Hospital
132928	>=55	AMA	Y	0 - No		Married	No formal education	Northern	15	>=5	Postmenopausal	No	Full Questionnaire	1)Hospital
133350	35-44	AMA	Y	0 - No		Married	No formal education	Central	16	1-2	Premenopausal	No	Full Questionnaire	1)Hospital
133394	35-44	Tema	Y	0 - No		Married	Junior secondary	Central	<15	Nulliparious	Premenopausal	No	Full Questionnaire	1)Hospital
133429	>=55	Atwima Kwanwoma	Y	0 - No		Married	Primary school or less	Ashanti	16	1-2	Postmenopausal	No	Full Questionnaire	1)Hospital
133613	35-44	AMA	Y	1 - Yes	ENROLLED	Married	Junior secondary	Greater Accra	>=17	3-4	Premenopausal	No	Full Questionnaire	1)Hospital
133859	45-54	Ga South	Y	1 - Yes	ENROLLED	Married	Some college, vocational, or technical	Upper East	<15	1-2	Premenopausal	No	Full Questionnaire	1)Hospital
133895	<=35	Atwima Kwanwoma	Y	0 - No		Living with partner	Some college, vocational, or technical	Ashanti	16	Nulliparious	Premenopausal	No	Full Questionnaire	1)Hospital
134067	<=35	Ga South	Y	1 - Yes	ENROLLED	Married	Some college, vocational, or technical	Western	15	3-4	Premenopausal	No	Full Questionnaire	3)Home
134088	<=35	Kwabre	Y	0 - No		Unknown/missing	Unknown/missing	Unknown/Missing	16	3-4	Premenopausal	No	Critical questions or partial questionnaire	1)Hospital
134191	45-54	KMA	Y	0 - No		Married	No formal education	Ashanti	<15	>=5	Unknown/missing	No	Full Questionnaire	1)Hospital
134259	<=35	Ga East	Y	0 - No		Married	Senior secondary	Eastern	16	1-2	Premenopausal	No	Full Questionnaire	1)Hospital
134389	>=55	KMA	Y	0 - No		Single/never married	Some college, vocational, or technical	Ashanti	<15	1-2	Postmenopausal	No	Full Questionnaire	1)Hospital
134470	35-44	KMA	Y	0 - No		Widowed	Primary school or less	Ashanti	15	1-2	Premenopausal	No	Full Questionnaire	1)Hospital
134579	>=55	Dangbe West	Y	0 - No		Married	Some college, vocational, or technical	Greater Accra	16	3-4	Postmenopausal	No	Full Questionnaire	1)Hospital
134643	<=35	Bekwai Municipal	Y	0 - No		Unknown/missing	No formal education	Ashanti	16	3-4	Unknown/missing	No	Full Questionnaire	1)Hospital
134728	35-44	AMA	Y	0 - No		Unknown/missing	Primary school or less	Volta	Unknown/Missing	3-4	Premenopausal	No	Full Questionnaire	1)Hospital
134746	45-54	Mampong	Y	0 - No		Married	Junior secondary	Ashanti	15	>=5	Postmenopausal	No	Full Questionnaire	1)Hospital
135206	35-44	KMA	Y	0 - No		Married	Primary school or less	Ashanti	16	>=5	Premenopausal	No	Full Questionnaire	3)Home
135322	>=55	KMA	Y	1 - Yes	ENROLLED	Married	No formal education	Ashanti	>=17	>=5	Postmenopausal	No	Full Questionnaire	3)Home
135420	>=55	KMA	Y	0 - No		Single/never married	Senior secondary	Ashanti	16	>=5	Postmenopausal	No	Full Questionnaire	1)Hospital
135588	45-54	KMA	Y	0 - No		Married	Senior secondary	Ashanti	15	3-4	Postmenopausal	No	Full Questionnaire	1)Hospital
135901	<=35	Ejisu Juaben	Y	0 - No		Married	Junior secondary	Ashanti	>=17	1-2	Premenopausal	No	Full Questionnaire	1)Hospital
136133	>=55	Atwima Nwabiagya	Y	0 - No		Married	Junior secondary	Ashanti	<15	>=5	Postmenopausal	No	Full Questionnaire	3)Home
136301	35-44	AMA	Y	0 - No		Living with partner	Junior secondary	Greater Accra	16	>=5	Premenopausal	No	Full Questionnaire	1)Hospital
136310	45-54	KMA	Y	0 - No		Married	No formal education	Ashanti	<15	>=5	Premenopausal	No	Full Questionnaire	3)Home
136319	>=55	KMA	Y	0 - No		Married	Senior secondary	Ashanti	16	>=5	Postmenopausal	No	Full Questionnaire	1)Hospital
136423	35-44	Kwabre	Y	0 - No		Married	Primary school or less	Ashanti	>=17	3-4	Premenopausal	No	Full Questionnaire	1)Hospital
136521	<=35	Tema	Y	0 - No		Married	Junior secondary	Volta	>=17	3-4	Premenopausal	No	Full Questionnaire	1)Hospital
136900	<=35	Ejisu Juaben	Y	1 - Yes	ENROLLED	Unknown/missing	Junior secondary	Ashanti	16	1-2	Premenopausal	No	Full Questionnaire	3)Home
137042	35-44	KMA	Y	0 - No		Married	Primary school or less	Brong Ahafo	15	3-4	Premenopausal	No	Full Questionnaire	3)Home
137518	>=55	KMA	Y	0 - No		Married	Junior secondary	Ashanti	15	>=5	Postmenopausal	No	Full Questionnaire	1)Hospital
137539	<=35	Bosumtwi	Y	0 - No		Married	Primary school or less	Ashanti	16	>=5	Premenopausal	No	Full Questionnaire	1)Hospital
137667	>=55	KMA	Y	0 - No		Married	No formal education	Ashanti	15	>=5	Postmenopausal	No	Full Questionnaire	1)Hospital
137821	35-44	AMA	Y	0 - No		Widowed	Junior secondary	Central	<15	1-2	Premenopausal	No	Full Questionnaire	1)Hospital
138101	<=35	AMA	Y	0 - No		Unknown/missing	Some college, vocational, or technical	Greater Accra	<15	1-2	Premenopausal	No	Full Questionnaire	1)Hospital
138189	35-44	AMA	Y	0 - No		Married	Junior secondary	Greater Accra	Unknown/Missing	1-2	Premenopausal	No	Full Questionnaire	1)Hospital
138292	45-54	AMA	Y	1 - Yes	ENROLLED	Married	Senior secondary	Greater Accra	16	1-2	Premenopausal	No	Full Questionnaire	1)Hospital
138305	<=35	Mampong	Y	0 - No		Unknown/missing	Junior secondary	Ashanti	<15	3-4	Premenopausal	No	Full Questionnaire	1)Hospital
138368	<=35	Ga South	Y	0 - No		Unknown/missing	Junior secondary	Greater Accra	16	1-2	Premenopausal	No	Full Questionnaire	1)Hospital
138504	35-44	Kwabre	Y	0 - No		Married	Senior secondary	Ashanti	<15	>=5	Premenopausal	No	Full Questionnaire	1)Hospital
138612	<=35	Bekwai Municipal	Y	0 - No		Married	Completed college or higher	Ashanti	<15	3-4	Premenopausal	No	Full Questionnaire	3)Home
138869	35-44	Atwima Nwabiagya	Y	0 - No		Married	No formal education	Ashanti	>=17	3-4	Premenopausal	No	Full Questionnaire	1)Hospital
138957	<=35	KMA	Y	0 - No		Married	Primary school or less	Ashanti	<15	1-2	Premenopausal	No	Full Questionnaire	1)Hospital
139069	35-44	Awutu Senya	Y	0 - No		Living with partner	Junior secondary	Greater Accra	<15	1-2	Premenopausal	No	Full Questionnaire	1)Hospital
139620	>=55	Atwima Nwabiagya	Y	0 - No		Widowed	Primary school or less	Ashanti	15	3-4	Postmenopausal	No	Full Questionnaire	3)Home
139911	<=35	KMA	Y	0 - No		Unknown/missing	Junior secondary	Ashanti	>=17	Nulliparious	Premenopausal	No	Full Questionnaire	1)Hospital
139969	>=55	Bosumtwi	Y	0 - No		Single/never married	No formal education	Ashanti	15	>=5	Postmenopausal	No	Full Questionnaire	1)Hospital
140174	45-54	Ga South	Y	0 - No		Married	Some college, vocational, or technical	Greater Accra	<15	3-4	Postmenopausal	No	Full Questionnaire	1)Hospital
140244	>=55	KMA	Y	0 - No		Widowed	No formal education	Ashanti	>=17	>=5	Postmenopausal	No	Full Questionnaire	3)Home
140264	35-44	AMA	Y	0 - No		Married	Junior secondary	Eastern	<15	1-2	Premenopausal	No	Full Questionnaire	1)Hospital
140504	45-54	KMA	Y	0 - No		Married	No formal education	Ashanti	<15	3-4	Postmenopausal	No	Full Questionnaire	1)Hospital
140817	<=35	KMA	Y	0 - No		Unknown/missing	Unknown/missing	Unknown/Missing	<15	Nulliparious	Premenopausal	No	Critical questions or partial questionnaire	1)Hospital
140832	<=35	Atwima Nwabiagya	Y	0 - No		Married	Junior secondary	Ashanti	16	1-2	Premenopausal	No	Full Questionnaire	1)Hospital
141011	35-44	KMA	Y	1 - Yes	ENROLLED	Unknown/missing	Primary school or less	Ashanti	<15	3-4	Premenopausal	No	Full Questionnaire	1)Hospital
141569	>=55	AMA	Y	0 - No		Married	Other	Greater Accra	15	1-2	Postmenopausal	No	Full Questionnaire	1)Hospital
141635	>=55	Atwima Nwabiagya	Y	0 - No		Married	Senior secondary	Ashanti	15	3-4	Premenopausal	No	Full Questionnaire	1)Hospital
141956	45-54	KMA	Y	0 - No		Married	No formal education	Upper West	>=17	>=5	Premenopausal	No	Full Questionnaire	1)Hospital
141971	35-44	KMA	Y	0 - No		Unknown/missing	Unknown/missing	Unknown/Missing	16	1-2	Premenopausal	No	Critical questions or partial questionnaire	2)Clinic
142053	35-44	KMA	Y	0 - No		Widowed	Junior secondary	Ashanti	15	3-4	Premenopausal	No	Full Questionnaire	3)Home
142082	>=55	KMA	Y	0 - No		Single/never married	Senior secondary	Ashanti	15	1-2	Postmenopausal	No	Full Questionnaire	3)Home
142333	<=35	AMA	Y	0 - No		Widowed	Junior secondary	Greater Accra	15	1-2	Premenopausal	No	Full Questionnaire	1)Hospital
142737	35-44	Dangbe East	Y	0 - No		Married	No formal education	Greater Accra	15	3-4	Premenopausal	No	Full Questionnaire	1)Hospital
142757	35-44	AMA	Y	0 - No		Married	Primary school or less	Central	Unknown/Missing	1-2	Premenopausal	No	Full Questionnaire	1)Hospital
142834	>=55	KMA	Y	0 - No		Married	Senior secondary	Brong Ahafo	Unknown/Missing	>=5	Postmenopausal	No	Full Questionnaire	1)Hospital
142849	<=35	Awutu Senya	Y	0 - No		Unknown/missing	Primary school or less	Outside Ghana(specify country)	<15	1-2	Premenopausal	No	Full Questionnaire	1)Hospital
143059	>=55	KMA	Y	0 - No		Married	No formal education	Northern	16	>=5	Postmenopausal	No	Full Questionnaire	1)Hospital
143078	45-54	KMA	Y	0 - No		Widowed	No formal education	Ashanti	15	>=5	Postmenopausal	Yes	Full Questionnaire	1)Hospital
143082	>=55	AMA	Y	0 - No		Single/never married	Senior secondary	Eastern	16	3-4	Postmenopausal	No	Full Questionnaire	1)Hospital
143141	>=55	Dangbe East	Y	1 - Yes	ENROLLED	Unknown/missing	Unknown/missing	Unknown/Missing	15	Unknown/Missing	Postmenopausal	Unknown/Missing	Critical questions or partial questionnaire	3)Home
143251	45-54	Bosumtwi	Y	0 - No		Married	Primary school or less	Ashanti	<15	>=5	Premenopausal	No	Full Questionnaire	1)Hospital
143701	>=55	Ejisu Juaben	Y	0 - No		Married	No formal education	Ashanti	15	3-4	Postmenopausal	No	Full Questionnaire	1)Hospital
143891	35-44	AMA	Y	0 - No		Widowed	Senior secondary	Greater Accra	<15	1-2	Premenopausal	No	Critical questions or partial questionnaire	1)Hospital
143899	>=55	Atwima Nwabiagya	Y	0 - No		Widowed	Junior secondary	Central	16	1-2	Postmenopausal	No	Full Questionnaire	1)Hospital
143961	45-54	KMA	Y	0 - No		Widowed	Primary school or less	Ashanti	>=17	1-2	Postmenopausal	No	Full Questionnaire	3)Home
144022	45-54	KMA	Y	0 - No		Married	Senior secondary	Ashanti	Unknown/Missing	3-4	Postmenopausal	No	Full Questionnaire	1)Hospital
144286	35-44	Dangbe West	Y	0 - No		Divorced/separated	Senior secondary	Greater Accra	Unknown/Missing	1-2	Premenopausal	No	Full Questionnaire	1)Hospital
144381	45-54	KMA	Y	0 - No		Unknown/missing	Junior secondary	Ashanti	>=17	Nulliparious	Premenopausal	No	Full Questionnaire	1)Hospital
144543	>=55	KMA	Y	0 - No		Widowed	No formal education	Ashanti	<15	>=5	Postmenopausal	No	Full Questionnaire	3)Home
144569	>=55	KMA	Y	0 - No		Widowed	Primary school or less	Ashanti	Unknown/Missing	1-2	Postmenopausal	No	Full Questionnaire	1)Hospital
144758	35-44	Dangbe West	Y	0 - No		Married	Primary school or less	Greater Accra	16	>=5	Premenopausal	No	Full Questionnaire	1)Hospital
144786	45-54	Atwima Nwabiagya	Y	0 - No		Widowed	No formal education	Ashanti	Unknown/Missing	>=5	Postmenopausal	No	Full Questionnaire	1)Hospital
144835	>=55	AMA	Y	0 - No		Married	Some college, vocational, or technical	Western	Unknown/Missing	>=5	Postmenopausal	No	Critical questions or partial questionnaire	1)Hospital
145059	45-54	Tema	Y	1 - Yes	ENROLLED	Widowed	Junior secondary	Greater Accra	15	1-2	Premenopausal	Unknown/Missing	Full Questionnaire	1)Hospital
145091	<=35	AMA	Y	0 - No		Divorced/separated	Primary school or less	Greater Accra	15	1-2	Premenopausal	No	Full Questionnaire	1)Hospital
145150	35-44	KMA	Y	0 - No		Married	Junior secondary	Ashanti	15	3-4	Premenopausal	No	Full Questionnaire	1)Hospital
145223	<=35	KMA	Y	0 - No		Married	Senior secondary	Greater Accra	<15	Nulliparious	Premenopausal	No	Full Questionnaire	1)Hospital
145307	45-54	Tema	Y	0 - No		Unknown/missing	Other	Greater Accra	<15	1-2	Postmenopausal	No	Full Questionnaire	1)Hospital
145346	>=55	KMA	Y	0 - No		Single/never married	No formal education	Ashanti	<15	>=5	Postmenopausal	No	Full Questionnaire	1)Hospital
145735	45-54	Atwima Nwabiagya	Y	0 - No		Married	Primary school or less	Ashanti	Unknown/Missing	1-2	Postmenopausal	No	Full Questionnaire	3)Home
146064	35-44	Tema	Y	0 - No		Married	Junior secondary	Greater Accra	15	1-2	Premenopausal	No	Full Questionnaire	1)Hospital
146104	45-54	Adenta	Y	0 - No		Married	Junior secondary	Greater Accra	<15	3-4	Postmenopausal	No	Full Questionnaire	1)Hospital
146140	<=35	Tema	Y	0 - No		Married	Junior secondary	Greater Accra	16	1-2	Premenopausal	No	Full Questionnaire	1)Hospital
146187	<=35	AMA	Y	1 - Yes	ENROLLED	Unknown/missing	Completed college or higher	Greater Accra	<15	Nulliparious	Premenopausal	No	Full Questionnaire	1)Hospital
146262	45-54	Tema	Y	0 - No		Married	No formal education	Greater Accra	>=17	1-2	Premenopausal	No	.	Missing
146427	45-54	AMA	Y	0 - No		Unknown/missing	Junior secondary	Volta	>=17	1-2	Premenopausal	No	Full Questionnaire	1)Hospital
146451	>=55	KMA	Y	0 - No		Married	Some college, vocational, or technical	Brong Ahafo	<15	>=5	Postmenopausal	No	Full Questionnaire	1)Hospital
146555	<=35	Atwima Kwanwoma	Y	0 - No		Living with partner	Primary school or less	Eastern	16	1-2	Premenopausal	No	Full Questionnaire	1)Hospital
146676	<=35	Dangbe East	Y	1 - Yes	ENROLLED	Unknown/missing	Unknown/missing	Unknown/Missing	<15	>=5	Premenopausal	Unknown/Missing	Critical questions or partial questionnaire	3)Home
146720	45-54	KMA	Y	0 - No		Unknown/missing	Some college, vocational, or technical	Brong Ahafo	15	1-2	Postmenopausal	No	Full Questionnaire	1)Hospital
146896	35-44	Bosumtwi	Y	0 - No		Married	Primary school or less	Ashanti	>=17	3-4	Premenopausal	No	Full Questionnaire	1)Hospital
146899	<=35	Mampong	Y	0 - No		Living with partner	Primary school or less	Ashanti	16	3-4	Premenopausal	No	Full Questionnaire	1)Hospital
146999	>=55	Bekwai Municipal	Y	0 - No		Single/never married	Junior secondary	Ashanti	16	1-2	Postmenopausal	No	Full Questionnaire	3)Home
147091	35-44	Bosumtwi	Y	0 - No		Married	No formal education	Ashanti	<15	3-4	Premenopausal	No	Full Questionnaire	1)Hospital
147270	45-54	Atwima Kwanwoma	Y	0 - No		Widowed	Junior secondary	Ashanti	<15	1-2	Premenopausal	No	Full Questionnaire	1)Hospital
147993	>=55	KMA	Y	0 - No		Married	Senior secondary	Ashanti	<15	>=5	Postmenopausal	No	Full Questionnaire	1)Hospital
148085	35-44	AMA	Y	0 - No		Unknown/missing	Primary school or less	Central	16	3-4	Premenopausal	No	Critical questions or partial questionnaire	1)Hospital
148155	45-54	Awutu Senya	Y	0 - No		Married	Primary school or less	Central	15	1-2	Premenopausal	No	Full Questionnaire	1)Hospital
148287	35-44	Tema	Y	0 - No		Married	Completed college or higher	Brong Ahafo	15	3-4	Premenopausal	No	Full Questionnaire	1)Hospital
148304	<=35	AMA	Y	0 - No		Unknown/missing	Primary school or less	Northern	<15	Nulliparious	Premenopausal	No	Full Questionnaire	1)Hospital
148556	>=55	Tema	Y	0 - No		Married	Some college, vocational, or technical	Greater Accra	>=17	1-2	.	No	Full Questionnaire	1)Hospital
148571	>=55	KMA	Y	0 - No		Divorced/separated	Completed college or higher	Ashanti	>=17	1-2	Postmenopausal	No	Full Questionnaire	1)Hospital
148802	<=35	KMA	Y	0 - No		Unknown/missing	Junior secondary	Ashanti	<15	Nulliparious	Premenopausal	No	Full Questionnaire	1)Hospital
148914	>=55	Afigya Kwabre	Y	0 - No		Married	No formal education	Ashanti	>=17	>=5	Postmenopausal	No	Full Questionnaire	1)Hospital
149401	45-54	AMA	Y	1 - Yes	ENROLLED	Married	Junior secondary	Greater Accra	<15	1-2	Premenopausal	No	Full Questionnaire	3)Home
149498	>=55	AMA	Y	0 - No		Widowed	Junior secondary	Eastern	Unknown/Missing	1-2	Postmenopausal	No	Full Questionnaire	1)Hospital
149505	35-44	KMA	Y	0 - No		Living with partner	Junior secondary	Ashanti	>=17	1-2	Premenopausal	No	Full Questionnaire	1)Hospital
149518	>=55	AMA	Y	0 - No		Married	Junior secondary	Greater Accra	15	>=5	Postmenopausal	No	Full Questionnaire	1)Hospital
149809	45-54	KMA	Y	0 - No		Unknown/missing	Unknown/missing	Unknown/Missing	Unknown/Missing	3-4	Postmenopausal	No	Critical questions or partial questionnaire	1)Hospital
150122	45-54	KMA	Y	0 - No		Single/never married	Junior secondary	Ashanti	15	3-4	Postmenopausal	No	Full Questionnaire	1)Hospital
150194	35-44	KMA	Y	0 - No		Married	Senior secondary	Ashanti	15	3-4	Premenopausal	No	Full Questionnaire	1)Hospital
150220	<=35	KMA	Y	0 - No		Married	Junior secondary	Brong Ahafo	15	3-4	Premenopausal	No	Full Questionnaire	1)Hospital
150425	45-54	KMA	Y	0 - No		Married	Junior secondary	Brong Ahafo	Unknown/Missing	>=5	Premenopausal	No	Full Questionnaire	1)Hospital
150493	35-44	Ejisu Juaben	Y	0 - No		Married	Senior secondary	Ashanti	16	>=5	Premenopausal	No	Full Questionnaire	3)Home
150726	35-44	AMA	Y	0 - No		Married	Senior secondary	Eastern	16	3-4	Premenopausal	No	Full Questionnaire	1)Hospital
150780	45-54	AMA	Y	0 - No		Unknown/missing	Unknown/missing	Unknown/Missing	15	Nulliparious	Postmenopausal	No	Critical questions or partial questionnaire	Missing
150880	<=35	KMA	Y	0 - No		Living with partner	Some college, vocational, or technical	Western	16	1-2	Premenopausal	No	Full Questionnaire	1)Hospital
151091	>=55	Mampong	Y	0 - No		Married	Primary school or less	Ashanti	>=17	1-2	Postmenopausal	No	Full Questionnaire	3)Home
151265	>=55	AMA	Y	0 - No		Widowed	Primary school or less	Eastern	<15	3-4	Postmenopausal	No	Full Questionnaire	1)Hospital
151275	35-44	Ejisu Juaben	Y	0 - No		Living with partner	Junior secondary	Ashanti	Unknown/Missing	>=5	Premenopausal	No	Full Questionnaire	1)Hospital
151409	>=55	KMA	Y	0 - No		Married	Junior secondary	Ashanti	<15	>=5	Postmenopausal	No	Full Questionnaire	1)Hospital
151494	<=35	KMA	Y	0 - No		Unknown/missing	Senior secondary	Ashanti	15	Nulliparious	Premenopausal	No	Full Questionnaire	1)Hospital
151602	45-54	Akwapim South	Y	0 - No		Unknown/missing	Primary school or less	Greater Accra	>=17	1-2	Postmenopausal	No	Full Questionnaire	1)Hospital
151971	45-54	KMA	Y	0 - No		Married	Some college, vocational, or technical	Ashanti	<15	3-4	Postmenopausal	No	Full Questionnaire	1)Hospital
151979	35-44	Ga West	Y	0 - No		Married	Senior secondary	Eastern	<15	3-4	Premenopausal	No	Full Questionnaire	1)Hospital
152013	>=55	KMA	Y	0 - No		Married	Junior secondary	Ashanti	15	>=5	Postmenopausal	Yes	Full Questionnaire	1)Hospital
152165	35-44	KMA	Y	0 - No		Married	Completed college or higher	Ashanti	<15	3-4	Premenopausal	No	Full Questionnaire	1)Hospital
152366	>=55	Ledzokuku-Krowor	Y	1 - Yes	ENROLLED	Living with partner	Senior secondary	Greater Accra	<15	1-2	Premenopausal	No	Full Questionnaire	3)Home
152501	>=55	AMA	Y	0 - No		Married	Unknown/missing	Upper West	>=17	3-4	Premenopausal	No	Full Questionnaire	1)Hospital
152594	>=55	AMA	Y	0 - No		Married	Junior secondary	Greater Accra	<15	3-4	Postmenopausal	No	Full Questionnaire	1)Hospital
152670	>=55	Ga South	Y	1 - Yes	ENROLLED	Widowed	Other	Greater Accra	15	1-2	Postmenopausal	No	Full Questionnaire	1)Hospital
152975	35-44	Atwima Kwanwoma	Y	0 - No		Married	Senior secondary	Ashanti	15	3-4	Premenopausal	No	Full Questionnaire	1)Hospital
153104	35-44	KMA	Y	0 - No		Married	Junior secondary	Ashanti	15	3-4	Premenopausal	No	Full Questionnaire	1)Hospital
153277	>=55	Suhum/Kraboa Coaltar	Y	1 - Yes	ENROLLED	Single/never married	No formal education	Eastern	Unknown/Missing	>=5	Postmenopausal	No	Full Questionnaire	1)Hospital
153293	<=35	AMA	Y	1 - Yes	ENROLLED	Divorced/separated	No formal education	Greater Accra	<15	>=5	Premenopausal	No	Full Questionnaire	1)Hospital
153336	45-54	Tema	Y	0 - No		Unknown/missing	Senior secondary	Ashanti	<15	Nulliparious	Premenopausal	No	Full Questionnaire	1)Hospital
153515	<=35	AMA	Y	0 - No		Unknown/missing	Some college, vocational, or technical	Upper East	<15	Nulliparious	Premenopausal	No	Full Questionnaire	1)Hospital
153565	35-44	KMA	Y	0 - No		Single/never married	Junior secondary	Brong Ahafo	<15	3-4	Premenopausal	No	Full Questionnaire	3)Home
153586	<=35	KMA	Y	0 - No		Married	Senior secondary	Central	15	3-4	Premenopausal	No	Full Questionnaire	1)Hospital
154226	45-54	KMA	Y	0 - No		Married	Junior secondary	Volta	>=17	3-4	Premenopausal	No	Full Questionnaire	1)Hospital
154265	35-44	Bosumtwi	Y	0 - No		Married	Junior secondary	Ashanti	<15	3-4	Premenopausal	No	Full Questionnaire	1)Hospital
154307	45-54	AMA	Y	0 - No		Married	Primary school or less	Volta	16	1-2	Postmenopausal	No	Full Questionnaire	1)Hospital
154601	45-54	KMA	Y	0 - No		Married	Junior secondary	Ashanti	16	1-2	Premenopausal	No	Full Questionnaire	3)Home
154708	>=55	Akwapim South	Y	0 - No		Married	Senior secondary	Ashanti	<15	>=5	Postmenopausal	No	Full Questionnaire	1)Hospital
154849	45-54	AMA	Y	0 - No		Unknown/missing	Primary school or less	Eastern	15	1-2	Postmenopausal	No	Full Questionnaire	1)Hospital
155120	<=35	KMA	Y	0 - No		Unknown/missing	Senior secondary	Ashanti	<15	1-2	Premenopausal	No	Full Questionnaire	1)Hospital
155240	>=55	KMA	Y	0 - No		Single/never married	No formal education	Ashanti	Unknown/Missing	>=5	Postmenopausal	No	Full Questionnaire	1)Hospital
155242	35-44	AMA	Y	0 - No		Married	Some college, vocational, or technical	Greater Accra	15	Nulliparious	Premenopausal	No	Full Questionnaire	1)Hospital
155383	>=55	KMA	Y	0 - No		Married	No formal education	Ashanti	<15	3-4	Postmenopausal	No	Full Questionnaire	1)Hospital
155423	>=55	Adenta	Y	0 - No		Unknown/missing	Unknown/missing	Unknown/Missing	<15	3-4	Postmenopausal	Yes	Critical questions or partial questionnaire	1)Hospital
155454	>=55	KMA	Y	0 - No		Married	Junior secondary	Ashanti	16	>=5	Postmenopausal	No	Full Questionnaire	3)Home
155542	45-54	Atwima Nwabiagya	Y	0 - No		Living with partner	Junior secondary	Ashanti	15	>=5	Premenopausal	No	Full Questionnaire	1)Hospital
155544	>=55	KMA	Y	0 - No		Widowed	Some college, vocational, or technical	Ashanti	<15	1-2	Postmenopausal	No	Full Questionnaire	3)Home
155579	>=55	KMA	Y	0 - No		Unknown/missing	Junior secondary	Ashanti	16	1-2	Postmenopausal	No	Full Questionnaire	1)Hospital
155684	45-54	KMA	Y	0 - No		Married	Senior secondary	Ashanti	16	3-4	Postmenopausal	No	Full Questionnaire	1)Hospital
156131	<=35	AMA	Y	0 - No		Married	Junior secondary	Volta	15	3-4	Premenopausal	No	Full Questionnaire	1)Hospital
156197	45-54	Ledzokuku-Krowor	Y	1 - Yes	ENROLLED	Married	No formal education	Central	>=17	3-4	Postmenopausal	No	Full Questionnaire	3)Home
156400	>=55	KMA	Y	0 - No		Single/never married	No formal education	Ashanti	15	>=5	Postmenopausal	No	Full Questionnaire	1)Hospital
156419	45-54	KMA	Y	0 - No		Married	Primary school or less	Ashanti	>=17	3-4	Postmenopausal	No	Full Questionnaire	1)Hospital
156471	<=35	KMA	Y	0 - No		Married	Junior secondary	Ashanti	15	1-2	Premenopausal	No	Full Questionnaire	1)Hospital
156475	45-54	KMA	Y	0 - No		Married	Primary school or less	Ashanti	<15	1-2	Postmenopausal	No	Full Questionnaire	1)Hospital
156956	35-44	AMA	Y	0 - No		Unknown/missing	Some college, vocational, or technical	Central	15	Nulliparious	Premenopausal	No	Full Questionnaire	1)Hospital
157091	>=55	Atwima Nwabiagya	Y	0 - No		Married	Primary school or less	Ashanti	15	1-2	Postmenopausal	No	Full Questionnaire	1)Hospital
157276	Unknown/Missing	Suhum/Kraboa Coaltar	Y	0 - No		Single/never married	No formal education	Outside Ghana(specify country)	<15	3-4	Premenopausal	No	Full Questionnaire	1)Hospital
157304	<=35	Tema	Y	0 - No		Living with partner	Completed college or higher	Greater Accra	<15	Nulliparious	Premenopausal	No	Full Questionnaire	1)Hospital
157323	<=35	Tema	Y	0 - No		Unknown/missing	Junior secondary	Greater Accra	<15	1-2	Premenopausal	No	Full Questionnaire	1)Hospital
157394	<=35	KMA	Y	1 - Yes	ENROLLED	Married	Primary school or less	Ashanti	16	3-4	Premenopausal	No	Full Questionnaire	1)Hospital
157395	45-54	Atwima Kwanwoma	Y	0 - No		Married	Primary school or less	Ashanti	15	>=5	Postmenopausal	No	Full Questionnaire	1)Hospital
157412	45-54	Akwapim South	Y	0 - No		Married	Some college, vocational, or technical	Eastern	15	3-4	Premenopausal	No	Full Questionnaire	1)Hospital
157509	45-54	Tema	Y	0 - No		Married	Other	Greater Accra	>=17	1-2	Postmenopausal	No	Full Questionnaire	1)Hospital
157518	45-54	KMA	Y	0 - No		Married	No formal education	Northern	Unknown/Missing	>=5	Premenopausal	No	Full Questionnaire	3)Home
157522	>=55	AMA	Y	0 - No		Unknown/missing	Unknown/missing	Unknown/Missing	<15	>=5	Postmenopausal	No	Critical questions or partial questionnaire	1)Hospital
157663	>=55	KMA	Y	0 - No		Married	No formal education	Ashanti	16	>=5	Postmenopausal	No	Full Questionnaire	1)Hospital
158321	>=55	KMA	Y	0 - No		Widowed	No formal education	Ashanti	>=17	>=5	Postmenopausal	No	Full Questionnaire	3)Home
158581	35-44	Bosumtwi	Y	0 - No		Single/never married	Junior secondary	Ashanti	16	3-4	Premenopausal	No	Full Questionnaire	1)Hospital
158755	>=55	KMA	Y	0 - No		Single/never married	No formal education	Ashanti	Unknown/Missing	>=5	Postmenopausal	No	Full Questionnaire	1)Hospital
158990	45-54	Atwima Nwabiagya	Y	0 - No		Married	Junior secondary	Northern	15	Nulliparious	Postmenopausal	No	Full Questionnaire	1)Hospital
159184	45-54	Bekwai Municipal	Y	0 - No		Single/never married	Primary school or less	Ashanti	16	>=5	Postmenopausal	No	Full Questionnaire	1)Hospital
159363	<=35	Bosumtwi	Y	0 - No		Married	Junior secondary	Ashanti	15	>=5	Premenopausal	No	Full Questionnaire	1)Hospital
159385	45-54	Dangbe West	Y	0 - No		Single/never married	No formal education	Greater Accra	15	>=5	Premenopausal	No	Full Questionnaire	1)Hospital
159427	45-54	KMA	Y	0 - No		Widowed	No formal education	Ashanti	<15	3-4	Premenopausal	No	Full Questionnaire	1)Hospital
159475	45-54	AMA	Y	0 - No		Married	Junior secondary	Greater Accra	15	1-2	Premenopausal	No	Full Questionnaire	1)Hospital
159607	35-44	AMA	Y	1 - Yes	ENROLLED	Married	Junior secondary	Central	<15	1-2	Premenopausal	No	Full Questionnaire	3)Home
159644	45-54	Afigya Kwabre	Y	0 - No		Widowed	Junior secondary	Ashanti	15	3-4	Premenopausal	No	Full Questionnaire	1)Hospital
159721	45-54	KMA	Y	0 - No		Living with partner	No formal education	Ashanti	>=17	3-4	Premenopausal	No	Full Questionnaire	1)Hospital
159804	>=55	Atwima Nwabiagya	Y	0 - No		Married	Junior secondary	Ashanti	>=17	>=5	Postmenopausal	No	Full Questionnaire	1)Hospital
159947	>=55	AMA	Y	0 - No		Married	Completed college or higher	Ashanti	16	3-4	Postmenopausal	No	Full Questionnaire	1)Hospital
159994	>=55	AMA	Y	0 - No		Unknown/missing	Some college, vocational, or technical	Ashanti	<15	1-2	Postmenopausal	No	Full Questionnaire	1)Hospital
160028	>=55	KMA	Y	0 - No		Married	Some college, vocational, or technical	Ashanti	15	1-2	Postmenopausal	No	Full Questionnaire	3)Home
160335	<=35	Bosumtwi	Y	0 - No		Married	Junior secondary	Ashanti	15	>=5	Premenopausal	No	Full Questionnaire	1)Hospital
160520	45-54	AMA	Y	0 - No		Married	No formal education	Northern	<15	>=5	Postmenopausal	No	Full Questionnaire	1)Hospital
160593	>=55	KMA	Y	0 - No		Single/never married	Junior secondary	Ashanti	>=17	>=5	Postmenopausal	No	Full Questionnaire	1)Hospital
160643	45-54	KMA	Y	0 - No		Married	No formal education	Ashanti	<15	3-4	Postmenopausal	No	Full Questionnaire	1)Hospital
160785	45-54	AMA	Y	0 - No		Married	Junior secondary	Greater Accra	<15	Nulliparious	Premenopausal	No	Full Questionnaire	1)Hospital
160881	35-44	KMA	Y	1 - Yes	ENROLLED	Married	Junior secondary	Ashanti	16	3-4	Premenopausal	No	Full Questionnaire	1)Hospital
160915	45-54	KMA	Y	0 - No		Single/never married	Junior secondary	Ashanti	<15	3-4	Postmenopausal	Yes	Full Questionnaire	1)Hospital
161142	45-54	KMA	Y	0 - No		Married	Senior secondary	Ashanti	16	1-2	Postmenopausal	No	Full Questionnaire	1)Hospital
161317	<=35	KMA	Y	0 - No		Living with partner	Junior secondary	Brong Ahafo	<15	1-2	Premenopausal	No	Full Questionnaire	1)Hospital
161774	45-54	AMA	Y	0 - No		Married	No formal education	Greater Accra	Unknown/Missing	3-4	Postmenopausal	No	Full Questionnaire	1)Hospital
161936	<=35	Atwima Kwanwoma	Y	1 - Yes	ENROLLED	Unknown/missing	Completed college or higher	Ashanti	<15	Nulliparious	Premenopausal	No	Full Questionnaire	1)Hospital
161940	45-54	KMA	Y	0 - No		Married	Senior secondary	Western	15	>=5	Premenopausal	No	Full Questionnaire	1)Hospital
162101	Unknown/Missing	AMA	Y	0 - No		Single/never married	No formal education	Greater Accra	<15	1-2	Premenopausal	No	Full Questionnaire	1)Hospital
162136	<=35	KMA	Y	0 - No		Married	Some college, vocational, or technical	Ashanti	16	1-2	Premenopausal	No	Full Questionnaire	1)Hospital
162214	45-54	KMA	Y	0 - No		Married	Junior secondary	Ashanti	>=17	>=5	Postmenopausal	No	Full Questionnaire	1)Hospital
162551	>=55	AMA	Y	1 - Yes	ENROLLED	Unknown/missing	Unknown/missing	Unknown/Missing	15	>=5	Postmenopausal	No	Critical questions or partial questionnaire	1)Hospital
162696	>=55	AMA	Y	0 - No		Single/never married	Primary school or less	Greater Accra	16	3-4	Postmenopausal	No	Full Questionnaire	1)Hospital
163434	<=35	KMA	Y	0 - No		Living with partner	Junior secondary	Brong Ahafo	<15	1-2	Premenopausal	No	Full Questionnaire	1)Hospital
163966	35-44	AMA	Y	0 - No		Married	Some college, vocational, or technical	Greater Accra	15	1-2	Premenopausal	No	Full Questionnaire	1)Hospital
163970	<=35	KMA	Y	0 - No		Married	Primary school or less	Ashanti	16	1-2	Premenopausal	No	Full Questionnaire	3)Home
164002	35-44	AMA	Y	0 - No		Married	Other	Central	16	3-4	Premenopausal	No	Full Questionnaire	1)Hospital
164317	<=35	Dangbe West	Y	0 - No		Married	No formal education	Greater Accra	Unknown/Missing	1-2	Premenopausal	Unknown/Missing	Full Questionnaire	1)Hospital
164379	35-44	AMA	Y	0 - No		Unknown/missing	Junior secondary	Greater Accra	<15	1-2	Premenopausal	No	Critical questions or partial questionnaire	1)Hospital
164652	35-44	AMA	Y	0 - No		Married	Senior secondary	Eastern	>=17	3-4	Premenopausal	No	Full Questionnaire	1)Hospital
164660	<=35	KMA	Y	0 - No		Married	No formal education	Ashanti	Unknown/Missing	Nulliparious	Premenopausal	No	Full Questionnaire	1)Hospital
164669	45-54	Dangbe East	Y	0 - No		Divorced/separated	Junior secondary	Northern	<15	>=5	Postmenopausal	No	Full Questionnaire	1)Hospital
164686	35-44	KMA	Y	0 - No		Married	Junior secondary	Ashanti	<15	>=5	Premenopausal	No	Full Questionnaire	1)Hospital
164702	<=35	KMA	Y	0 - No		Married	No formal education	Ashanti	>=17	1-2	Premenopausal	No	Full Questionnaire	1)Hospital
164775	45-54	Atwima Kwanwoma	Y	0 - No		Widowed	Primary school or less	Ashanti	16	1-2	Postmenopausal	No	Full Questionnaire	1)Hospital
164925	>=55	Ashaiman	Y	0 - No		Married	Junior secondary	Eastern	15	>=5	Postmenopausal	No	Full Questionnaire	1)Hospital
165374	45-54	Atwima Kwanwoma	Y	0 - No		Married	Junior secondary	Ashanti	<15	3-4	Postmenopausal	No	Full Questionnaire	3)Home
165440	>=55	KMA	Y	0 - No		Divorced/separated	Junior secondary	Ashanti	<15	>=5	Postmenopausal	No	Full Questionnaire	3)Home
165469	<=35	KMA	Y	1 - Yes	ENROLLED	Married	Junior secondary	Ashanti	<15	1-2	Premenopausal	No	Full Questionnaire	1)Hospital
166075	>=55	KMA	Y	0 - No		Widowed	Junior secondary	Eastern	<15	>=5	Postmenopausal	Unknown/Missing	Full Questionnaire	1)Hospital
166081	45-54	Atwima Nwabiagya	Y	1 - Yes	ENROLLED	Widowed	Junior secondary	Ashanti	<15	3-4	Premenopausal	No	Full Questionnaire	3)Home
166384	<=35	KMA	Y	0 - No		Unknown/missing	Junior secondary	Ashanti	15	1-2	Premenopausal	No	Full Questionnaire	1)Hospital
166391	35-44	KMA	Y	0 - No		Living with partner	Primary school or less	Ashanti	15	>=5	Postmenopausal	No	Full Questionnaire	3)Home
166807	45-54	KMA	Y	0 - No		Married	No formal education	Upper West	>=17	>=5	Postmenopausal	Unknown/Missing	Full Questionnaire	1)Hospital
166935	35-44	Atwima Nwabiagya	Y	0 - No		Widowed	No formal education	Ashanti	>=17	1-2	Premenopausal	No	Full Questionnaire	3)Home
167159	45-54	KMA	Y	0 - No		Married	Junior secondary	Ashanti	15	3-4	Postmenopausal	No	Full Questionnaire	1)Hospital
167186	>=55	Afigya Kwabre	Y	0 - No		Married	Junior secondary	Ashanti	16	1-2	Postmenopausal	No	Full Questionnaire	1)Hospital
167287	>=55	KMA	Y	0 - No		Married	No formal education	Ashanti	<15	>=5	Postmenopausal	No	Full Questionnaire	1)Hospital
167379	45-54	KMA	Y	0 - No		Married	No formal education	Brong Ahafo	<15	3-4	Premenopausal	No	Full Questionnaire	3)Home
167574	<=35	KMA	Y	0 - No		Unknown/missing	Senior secondary	Ashanti	<15	Nulliparious	Premenopausal	No	Full Questionnaire	3)Home
167607	45-54	Ga West	Y	0 - No		Unknown/missing	Primary school or less	Greater Accra	<15	3-4	Premenopausal	No	Full Questionnaire	1)Hospital
167818	35-44	Afigya Kwabre	Y	0 - No		Living with partner	Junior secondary	Ashanti	>=17	3-4	Premenopausal	No	Full Questionnaire	1)Hospital
168125	35-44	Ga West	Y	0 - No		Married	Some college, vocational, or technical	Greater Accra	>=17	1-2	Premenopausal	No	Full Questionnaire	1)Hospital
168518	45-54	KMA	Y	0 - No		Married	Junior secondary	Ashanti	16	>=5	Postmenopausal	No	Full Questionnaire	1)Hospital
168706	<=35	KMA	Y	0 - No		Married	Junior secondary	Ashanti	>=17	1-2	Premenopausal	No	Full Questionnaire	3)Home
169012	>=55	KMA	Y	0 - No		Married	Junior secondary	Ashanti	>=17	3-4	Postmenopausal	No	Full Questionnaire	1)Hospital
169042	>=55	KMA	Y	0 - No		Married	No formal education	Ashanti	15	>=5	Postmenopausal	No	Full Questionnaire	1)Hospital
169140	45-54	KMA	Y	0 - No		Widowed	Primary school or less	Ashanti	<15	1-2	Postmenopausal	No	Full Questionnaire	1)Hospital
169210	35-44	KMA	Y	0 - No		Married	Completed college or higher	Ashanti	<15	1-2	Premenopausal	No	Full Questionnaire	1)Hospital
169707	<=35	AMA	Y	0 - No		Married	Junior secondary	Greater Accra	<15	3-4	Premenopausal	No	Full Questionnaire	1)Hospital
169735	35-44	AMA	Y	0 - No		Married	Completed college or higher	Eastern	>=17	Nulliparious	Premenopausal	No	Full Questionnaire	1)Hospital
169769	>=55	KMA	Y	1 - Yes	ENROLLED	Single/never married	No formal education	Ashanti	<15	>=5	Postmenopausal	No	Full Questionnaire	1)Hospital
170370	35-44	Awutu Senya	Y	0 - No		Married	Completed college or higher	Greater Accra	>=17	3-4	Premenopausal	No	Full Questionnaire	1)Hospital
170434	>=55	Bekwai Municipal	Y	0 - No		Living with partner	Senior secondary	Ashanti	<15	1-2	Postmenopausal	No	Full Questionnaire	1)Hospital
170530	<=35	KMA	Y	0 - No		Widowed	Junior secondary	Ashanti	<15	Nulliparious	Premenopausal	No	Full Questionnaire	1)Hospital
171015	<=35	Bosumtwi	Y	0 - No		Unknown/missing	Junior secondary	Ashanti	<15	Nulliparious	Premenopausal	No	Full Questionnaire	1)Hospital
171652	>=55	Kwabre	Y	0 - No		Widowed	No formal education	Ashanti	>=17	>=5	Postmenopausal	No	Full Questionnaire	1)Hospital
171681	>=55	Afigya Kwabre	Y	0 - No		Married	No formal education	Ashanti	Unknown/Missing	3-4	Postmenopausal	No	Full Questionnaire	1)Hospital
172311	45-54	KMA	Y	0 - No		Unknown/missing	Unknown/missing	Unknown/Missing	>=17	3-4	Premenopausal	No	Critical questions or partial questionnaire	1)Hospital
172610	35-44	KMA	Y	1 - Yes	ENROLLED	Married	Junior secondary	Ashanti	16	3-4	Premenopausal	No	Full Questionnaire	3)Home
172909	45-54	KMA	Y	0 - No		Married	Primary school or less	Ashanti	15	>=5	Postmenopausal	No	Full Questionnaire	1)Hospital
173082	45-54	KMA	Y	0 - No		Widowed	Senior secondary	Ashanti	<15	>=5	Premenopausal	No	Full Questionnaire	1)Hospital
173272	>=55	Tema	Y	0 - No		Married	No formal education	Volta	>=17	3-4	Postmenopausal	No	Full Questionnaire	1)Hospital
173361	>=55	Tema	Y	0 - No		Single/never married	No formal education	Greater Accra	15	>=5	Postmenopausal	No	Full Questionnaire	1)Hospital
173379	>=55	AMA	Y	0 - No		Married	Junior secondary	Eastern	Unknown/Missing	3-4	Postmenopausal	No	Full Questionnaire	1)Hospital
173604	>=55	Akwapim South	Y	0 - No		Widowed	Some college, vocational, or technical	Eastern	Unknown/Missing	3-4	Postmenopausal	No	Full Questionnaire	1)Hospital
173652	>=55	KMA	Y	0 - No		Married	Junior secondary	Volta	>=17	3-4	Postmenopausal	No	Full Questionnaire	1)Hospital
173672	>=55	KMA	Y	0 - No		Married	Junior secondary	Ashanti	15	3-4	Postmenopausal	No	Full Questionnaire	1)Hospital
173900	>=55	KMA	Y	0 - No		Widowed	Primary school or less	Ashanti	Unknown/Missing	>=5	Postmenopausal	Yes	Full Questionnaire	3)Home
174145	>=55	KMA	Y	0 - No		Married	No formal education	Upper East	<15	>=5	Postmenopausal	No	Full Questionnaire	1)Hospital
174488	45-54	KMA	Y	0 - No		Married	Primary school or less	Ashanti	<15	3-4	Postmenopausal	No	Full Questionnaire	1)Hospital
174770	35-44	KMA	Y	0 - No		Unknown/missing	No formal education	Ashanti	16	1-2	Premenopausal	No	Full Questionnaire	1)Hospital
174844	>=55	KMA	Y	0 - No		Married	No formal education	Ashanti	<15	>=5	Postmenopausal	No	Full Questionnaire	1)Hospital
174953	<=35	KMA	Y	0 - No		Unknown/missing	Senior secondary	Ashanti	<15	Nulliparious	Premenopausal	No	Full Questionnaire	1)Hospital
175028	<=35	KMA	Y	0 - No		Unknown/missing	Some college, vocational, or technical	Ashanti	>=17	Nulliparious	Premenopausal	No	Full Questionnaire	3)Home
175060	<=35	AMA	Y	1 - Yes	ENROLLED	Living with partner	No formal education	Greater Accra	<15	Nulliparious	Premenopausal	No	Full Questionnaire	1)Hospital
175227	>=55	KMA	Y	0 - No		Single/never married	Senior secondary	Western	<15	3-4	Postmenopausal	No	Full Questionnaire	1)Hospital
175300	45-54	Bekwai Municipal	Y	0 - No		Married	Some college, vocational, or technical	Ashanti	>=17	3-4	Unknown/missing	No	Full Questionnaire	1)Hospital
175429	45-54	AMA	Y	0 - No		Married	Junior secondary	Upper West	Unknown/Missing	>=5	Postmenopausal	No	Full Questionnaire	1)Hospital
175445	<=35	KMA	Y	0 - No		Unknown/missing	Senior secondary	Ashanti	16	Nulliparious	Premenopausal	No	Full Questionnaire	1)Hospital
175540	>=55	AMA	Y	0 - No		Single/never married	Other	Greater Accra	<15	1-2	Postmenopausal	No	Full Questionnaire	1)Hospital
175915	>=55	Akwapim South	Y	0 - No		Married	Some college, vocational, or technical	Eastern	Unknown/Missing	3-4	Postmenopausal	No	Full Questionnaire	1)Hospital
176080	45-54	AMA	Y	0 - No		Married	No formal education	Greater Accra	16	>=5	Postmenopausal	No	Full Questionnaire	1)Hospital
176162	45-54	Ga West	Y	0 - No		Living with partner	Other	Western	Unknown/Missing	1-2	Premenopausal	No	Full Questionnaire	1)Hospital
176188	35-44	Awutu Senya	Y	0 - No		Widowed	Junior secondary	Eastern	16	1-2	Premenopausal	No	Full Questionnaire	1)Hospital
176247	35-44	Ejisu Juaben	Y	0 - No		Living with partner	Junior secondary	Ashanti	>=17	>=5	Premenopausal	No	Full Questionnaire	1)Hospital
176329	<=35	Bekwai Municipal	Y	0 - No		Unknown/missing	Senior secondary	Ashanti	<15	Nulliparious	Premenopausal	No	Full Questionnaire	1)Hospital
176451	45-54	Dangbe West	Y	1 - Yes	ENROLLED	Married	Junior secondary	Greater Accra	>=17	3-4	Postmenopausal	No	Full Questionnaire	3)Home
176566	35-44	KMA	Y	0 - No		Widowed	Primary school or less	Ashanti	<15	>=5	Premenopausal	No	Full Questionnaire	1)Hospital
176719	>=55	KMA	Y	0 - No		Single/never married	Junior secondary	Ashanti	16	3-4	Postmenopausal	No	Full Questionnaire	1)Hospital
176777	>=55	AMA	Y	0 - No		Married	Junior secondary	Volta	15	3-4	Postmenopausal	No	Full Questionnaire	1)Hospital
176810	45-54	KMA	Y	0 - No		Married	No formal education	Ashanti	<15	>=5	Postmenopausal	No	Full Questionnaire	1)Hospital
176884	35-44	Ejisu Juaben	Y	0 - No		Married	Senior secondary	Ashanti	15	3-4	Premenopausal	No	Full Questionnaire	1)Hospital
177110	45-54	Ga South	Y	1 - Yes	ENROLLED	Married	Senior secondary	Volta	<15	1-2	Postmenopausal	No	Full Questionnaire	3)Home
177230	>=55	KMA	Y	0 - No		Single/never married	No formal education	Ashanti	>=17	>=5	Postmenopausal	Yes	Full Questionnaire	1)Hospital
177344	>=55	Ga West	Y	1 - Yes	ENROLLED	Married	No formal education	Greater Accra	16	3-4	Postmenopausal	No	Full Questionnaire	3)Home
177455	<=35	AMA	Y	0 - No		Single/never married	Junior secondary	Eastern	16	3-4	Premenopausal	No	Full Questionnaire	1)Hospital
177496	>=55	KMA	Y	0 - No		Married	No formal education	Ashanti	16	3-4	Postmenopausal	Unknown/Missing	Full Questionnaire	1)Hospital
177512	<=35	KMA	Y	0 - No		Married	Senior secondary	Ashanti	15	1-2	Premenopausal	No	Full Questionnaire	1)Hospital
178112	35-44	Mampong	Y	0 - No		Married	Junior secondary	Ashanti	>=17	Nulliparious	Premenopausal	No	Full Questionnaire	3)Home
178181	35-44	Kwabre	Y	0 - No		Widowed	Junior secondary	Ashanti	16	1-2	Premenopausal	No	Full Questionnaire	1)Hospital
178324	35-44	KMA	Y	0 - No		Married	No formal education	Ashanti	16	3-4	Premenopausal	No	Full Questionnaire	3)Home
178778	45-54	Awutu Senya	Y	0 - No		Single/never married	No formal education	Ashanti	<15	>=5	Postmenopausal	No	Full Questionnaire	1)Hospital
179106	<=35	Mampong	Y	1 - Yes	ENROLLED	Widowed	Junior secondary	Ashanti	<15	3-4	Premenopausal	No	Full Questionnaire	1)Hospital
179193	<=35	KMA	Y	0 - No		Unknown/missing	Primary school or less	Ashanti	<15	1-2	Premenopausal	No	Full Questionnaire	1)Hospital
179351	<=35	Bosumtwi	Y	0 - No		Married	Junior secondary	Ashanti	15	3-4	Premenopausal	No	Full Questionnaire	1)Hospital
179474	45-54	Suhum/Kraboa Coaltar	Y	0 - No		Single/never married	Other	Eastern	16	>=5	Premenopausal	No	Full Questionnaire	1)Hospital
179935	35-44	KMA	Y	0 - No		Married	Primary school or less	Ashanti	>=17	1-2	Premenopausal	No	Full Questionnaire	3)Home
180033	<=35	Ledzokuku-Krowor	Y	0 - No		Unknown/missing	Junior secondary	Greater Accra	<15	1-2	Premenopausal	No	Full Questionnaire	1)Hospital
180117	45-54	AMA	Y	0 - No		Single/never married	Some college, vocational, or technical	Western	16	3-4	Postmenopausal	No	Full Questionnaire	1)Hospital
180137	45-54	Bosumtwi	Y	0 - No		Married	No formal education	Ashanti	15	3-4	Postmenopausal	No	Full Questionnaire	1)Hospital
180489	45-54	AMA	Y	0 - No		Married	Junior secondary	Volta	<15	>=5	Premenopausal	No	Full Questionnaire	1)Hospital
180669	>=55	Mampong	Y	0 - No		Single/never married	Senior secondary	Ashanti	<15	3-4	Postmenopausal	No	Full Questionnaire	1)Hospital
180679	>=55	Dangbe East	Y	0 - No		Single/never married	Primary school or less	Greater Accra	Unknown/Missing	>=5	Postmenopausal	No	Full Questionnaire	1)Hospital
180685	<=35	KMA	Y	0 - No		Unknown/missing	Junior secondary	Ashanti	16	Nulliparious	Premenopausal	No	Full Questionnaire	1)Hospital
180883	<=35	KMA	Y	0 - No		Widowed	No formal education	Northern	Unknown/Missing	3-4	Premenopausal	No	Full Questionnaire	1)Hospital
180888	>=55	KMA	Y	0 - No		Married	Junior secondary	Ashanti	<15	>=5	Postmenopausal	No	Full Questionnaire	1)Hospital
180971	35-44	KMA	Y	0 - No		Unknown/missing	Junior secondary	Ashanti	15	Nulliparious	Premenopausal	No	Full Questionnaire	1)Hospital
181140	<=35	Afigya Kwabre	Y	0 - No		Living with partner	No formal education	Ashanti	>=17	3-4	Premenopausal	No	Full Questionnaire	3)Home
181533	35-44	KMA	Y	0 - No		Single/never married	Junior secondary	Ashanti	15	>=5	Postmenopausal	No	Full Questionnaire	1)Hospital
181546	35-44	Ga South	Y	0 - No		Married	Primary school or less	Eastern	16	1-2	Premenopausal	No	Full Questionnaire	1)Hospital
181627	<=35	KMA	Y	0 - No		Unknown/missing	Junior secondary	Ashanti	<15	1-2	Premenopausal	No	Full Questionnaire	1)Hospital
181778	>=55	KMA	Y	0 - No		Single/never married	No formal education	Ashanti	15	>=5	.	No	Full Questionnaire	3)Home
181793	35-44	Dangbe West	Y	0 - No		Married	Junior secondary	Greater Accra	16	1-2	Premenopausal	No	Full Questionnaire	1)Hospital
181839	<=35	KMA	Y	0 - No		Widowed	No formal education	Ashanti	16	1-2	Premenopausal	No	Full Questionnaire	1)Hospital
181887	<=35	AMA	Y	0 - No		Unknown/missing	Senior secondary	Eastern	>=17	Nulliparious	Premenopausal	No	Full Questionnaire	1)Hospital
181924	<=35	KMA	Y	0 - No		Married	Senior secondary	Ashanti	>=17	1-2	Premenopausal	No	Full Questionnaire	1)Hospital
182147	>=55	Awutu Senya	Y	0 - No		Single/never married	No formal education	Central	<15	>=5	Postmenopausal	No	Full Questionnaire	1)Hospital
182148	35-44	KMA	Y	0 - No		Married	Senior secondary	Ashanti	>=17	1-2	Premenopausal	No	Full Questionnaire	1)Hospital
182222	35-44	KMA	Y	0 - No		Married	Some college, vocational, or technical	Ashanti	15	3-4	Premenopausal	No	Full Questionnaire	4)Other(specify)
182501	>=55	KMA	Y	0 - No		Widowed	No formal education	Ashanti	16	>=5	Postmenopausal	No	Full Questionnaire	1)Hospital
182848	35-44	Bekwai Municipal	Y	0 - No		Married	Primary school or less	Ashanti	16	Nulliparious	Postmenopausal	No	Full Questionnaire	1)Hospital
182895	<=35	Atwima Nwabiagya	Y	0 - No		Married	Primary school or less	Ashanti	>=17	1-2	Premenopausal	Yes	Full Questionnaire	1)Hospital
183252	<=35	KMA	Y	0 - No		Unknown/missing	Some college, vocational, or technical	Ashanti	<15	Nulliparious	Premenopausal	No	Full Questionnaire	1)Hospital
183274	>=55	Ejisu Juaben	Y	0 - No		Married	Junior secondary	Ashanti	16	>=5	Postmenopausal	No	Full Questionnaire	1)Hospital
183277	35-44	KMA	Y	1 - Yes	ENROLLED	Married	Primary school or less	Ashanti	<15	>=5	Premenopausal	No	Full Questionnaire	1)Hospital
183621	>=55	Atwima Nwabiagya	Y	0 - No		Divorced/separated	No formal education	Ashanti	15	>=5	Postmenopausal	No	Full Questionnaire	3)Home
183781	45-54	KMA	Y	0 - No		Married	Primary school or less	Ashanti	16	>=5	Premenopausal	Yes	Full Questionnaire	1)Hospital
184333	<=35	Tema	Y	0 - No		Unknown/missing	Other	Greater Accra	15	Nulliparious	Premenopausal	No	Full Questionnaire	1)Hospital
184418	35-44	Atwima Kwanwoma	Y	0 - No		Married	Some college, vocational, or technical	Ashanti	15	3-4	Premenopausal	No	Full Questionnaire	1)Hospital
184638	35-44	Ejisu Juaben	Y	0 - No		Living with partner	Primary school or less	Ashanti	16	>=5	Premenopausal	No	Full Questionnaire	1)Hospital
184664	>=55	KMA	Y	0 - No		Single/never married	Primary school or less	Central	15	>=5	Postmenopausal	No	Full Questionnaire	1)Hospital
185226	<=35	KMA	Y	0 - No		Unknown/missing	Senior secondary	Ashanti	<15	Nulliparious	Premenopausal	No	Full Questionnaire	1)Hospital
186274	45-54	Bosumtwi	Y	0 - No		Married	Primary school or less	Ashanti	15	>=5	Postmenopausal	No	Full Questionnaire	1)Hospital
186395	>=55	Kwabre	Y	0 - No		Married	Primary school or less	Ashanti	<15	>=5	Postmenopausal	No	Full Questionnaire	1)Hospital
186431	>=55	KMA	Y	0 - No		Widowed	No formal education	Ashanti	16	1-2	Postmenopausal	No	Full Questionnaire	1)Hospital
186509	>=55	Atwima Nwabiagya	Y	0 - No		Married	Senior secondary	Ashanti	15	1-2	Postmenopausal	No	Full Questionnaire	1)Hospital
186628	45-54	AMA	Y	0 - No		Married	Other	Brong Ahafo	15	>=5	Postmenopausal	No	Full Questionnaire	1)Hospital
186696	35-44	Tema	Y	0 - No		Married	Junior secondary	Greater Accra	<15	>=5	Premenopausal	No	Full Questionnaire	1)Hospital
186867	>=55	KMA	Y	0 - No		Married	Senior secondary	Ashanti	15	>=5	Postmenopausal	No	Full Questionnaire	1)Hospital
186870	45-54	Ejisu Juaben	Y	0 - No		Married	Junior secondary	Ashanti	16	>=5	Postmenopausal	No	Full Questionnaire	1)Hospital
187082	35-44	KMA	Y	0 - No		Married	Junior secondary	Ashanti	15	>=5	Premenopausal	No	Full Questionnaire	1)Hospital
187337	<=35	AMA	Y	0 - No		Married	Junior secondary	Ashanti	Unknown/Missing	Nulliparious	Premenopausal	No	Full Questionnaire	1)Hospital
187589	45-54	Ashaiman	Y	1 - Yes	ENROLLED	Unknown/missing	Unknown/missing	Unknown/Missing	Unknown/Missing	>=5	Postmenopausal	No	Critical questions or partial questionnaire	1)Hospital
187634	>=55	Dangbe East	Y	0 - No		Divorced/separated	Primary school or less	Eastern	>=17	1-2	Postmenopausal	No	Full Questionnaire	1)Hospital
187680	<=35	Ashaiman	Y	0 - No		Divorced/separated	Other	Volta	16	3-4	Postmenopausal	No	Full Questionnaire	1)Hospital
188018	45-54	KMA	Y	0 - No		Married	Junior secondary	Ashanti	16	>=5	Postmenopausal	No	Full Questionnaire	1)Hospital
188028	45-54	Awutu Senya	Y	0 - No		Married	Some college, vocational, or technical	Ashanti	>=17	>=5	Premenopausal	No	Full Questionnaire	1)Hospital
188242	<=35	Kwabre	Y	0 - No		Married	Junior secondary	Ashanti	>=17	3-4	Premenopausal	No	Full Questionnaire	3)Home
188256	45-54	KMA	Y	0 - No		Widowed	Junior secondary	Ashanti	>=17	>=5	Postmenopausal	No	Full Questionnaire	3)Home
188331	35-44	Afigya Kwabre	Y	0 - No		Living with partner	Junior secondary	Ashanti	15	>=5	Premenopausal	No	Full Questionnaire	1)Hospital
188393	35-44	Dangbe East	Y	0 - No		Divorced/separated	No formal education	Greater Accra	Unknown/Missing	>=5	Premenopausal	No	Full Questionnaire	1)Hospital
188396	35-44	Bosumtwi	Y	0 - No		Married	Junior secondary	Eastern	15	Nulliparious	Premenopausal	No	Full Questionnaire	1)Hospital
188495	<=35	KMA	Y	0 - No		Married	Some college, vocational, or technical	Ashanti	<15	1-2	Premenopausal	No	Full Questionnaire	1)Hospital
188558	<=35	Suhum/Kraboa Coaltar	Y	0 - No		Living with partner	Junior secondary	Greater Accra	15	Nulliparious	Premenopausal	No	Full Questionnaire	1)Hospital
188660	35-44	KMA	Y	0 - No		Married	Junior secondary	Ashanti	<15	1-2	Premenopausal	No	Full Questionnaire	1)Hospital
189177	45-54	Adenta	Y	0 - No		Married	Junior secondary	Eastern	15	3-4	Postmenopausal	No	Full Questionnaire	1)Hospital
189357	<=35	Ashaiman	Y	0 - No		Divorced/separated	Junior secondary	Central	>=17	3-4	Premenopausal	No	Full Questionnaire	1)Hospital
189437	35-44	Ga West	Y	0 - No		Unknown/missing	Junior secondary	Ashanti	16	Nulliparious	Premenopausal	No	Full Questionnaire	1)Hospital
189537	35-44	Tema	Y	0 - No		Married	Junior secondary	Greater Accra	15	3-4	Premenopausal	No	Full Questionnaire	1)Hospital
189609	<=35	Ejisu Juaben	Y	0 - No		Married	Senior secondary	Ashanti	Unknown/Missing	1-2	Premenopausal	No	Full Questionnaire	1)Hospital
189652	35-44	KMA	Y	0 - No		Married	Junior secondary	Ashanti	<15	3-4	Premenopausal	No	Full Questionnaire	1)Hospital
189690	35-44	AMA	Y	0 - No		Unknown/missing	Unknown/missing	Greater Accra	<15	Nulliparious	Premenopausal	No	Full Questionnaire	1)Hospital
190388	>=55	Suhum/Kraboa Coaltar	Y	0 - No		Single/never married	Junior secondary	Eastern	15	>=5	Postmenopausal	No	Full Questionnaire	1)Hospital
190586	<=35	Adenta	Y	0 - No		Unknown/missing	Junior secondary	Central	<15	Nulliparious	Premenopausal	No	Full Questionnaire	1)Hospital
190604	<=35	Tema	Y	0 - No		Widowed	Primary school or less	Volta	>=17	1-2	Premenopausal	No	Full Questionnaire	1)Hospital
190689	45-54	Atwima Nwabiagya	Y	0 - No		Married	Junior secondary	Ashanti	15	>=5	Premenopausal	No	Full Questionnaire	1)Hospital
190897	<=35	KMA	Y	0 - No		Unknown/missing	Junior secondary	Ashanti	<15	Nulliparious	Premenopausal	No	Full Questionnaire	1)Hospital
190943	<=35	KMA	Y	0 - No		Unknown/missing	Senior secondary	Ashanti	<15	Nulliparious	Premenopausal	No	Full Questionnaire	3)Home
191133	>=55	KMA	Y	0 - No		Unknown/missing	Unknown/missing	Unknown/Missing	>=17	1-2	Postmenopausal	No	Critical questions or partial questionnaire	1)Hospital
191509	>=55	KMA	Y	0 - No		Married	No formal education	Central	15	>=5	Postmenopausal	No	Full Questionnaire	1)Hospital
191716	>=55	Mampong	Y	0 - No		Single/never married	Senior secondary	Brong Ahafo	15	>=5	Postmenopausal	No	Full Questionnaire	1)Hospital
191765	45-54	KMA	Y	0 - No		Divorced/separated	No formal education	Ashanti	15	>=5	Postmenopausal	No	Full Questionnaire	1)Hospital
192194	35-44	Awutu Senya	Y	0 - No		Unknown/missing	Senior secondary	Greater Accra	<15	1-2	Premenopausal	No	Full Questionnaire	1)Hospital
192377	>=55	Afigya Kwabre	Y	0 - No		Married	Primary school or less	Volta	>=17	>=5	Postmenopausal	No	Full Questionnaire	1)Hospital
192521	35-44	KMA	Y	0 - No		Divorced/separated	Junior secondary	Central	16	Nulliparious	Premenopausal	No	Full Questionnaire	1)Hospital
192547	>=55	KMA	Y	0 - No		Married	Senior secondary	Ashanti	>=17	>=5	Postmenopausal	No	Full Questionnaire	1)Hospital
192640	<=35	KMA	Y	0 - No		Unknown/missing	Senior secondary	Ashanti	15	Nulliparious	Premenopausal	No	Full Questionnaire	3)Home
192671	<=35	KMA	Y	0 - No		Married	Senior secondary	Ashanti	16	3-4	Premenopausal	No	Full Questionnaire	1)Hospital
192687	35-44	AMA	Y	0 - No		Married	Completed college or higher	Greater Accra	<15	Nulliparious	Premenopausal	No	Full Questionnaire	1)Hospital
192792	>=55	Atwima Nwabiagya	Y	0 - No		Single/never married	No formal education	Ashanti	<15	>=5	Postmenopausal	No	Full Questionnaire	3)Home
192888	45-54	AMA	Y	0 - No		Divorced/separated	Some college, vocational, or technical	Greater Accra	16	3-4	Premenopausal	No	Full Questionnaire	1)Hospital
192945	>=55	Dangbe East	Y	0 - No		Married	No formal education	Greater Accra	Unknown/Missing	>=5	Premenopausal	No	Full Questionnaire	1)Hospital
193107	45-54	Mampong	Y	0 - No		Widowed	No formal education	Ashanti	15	>=5	Premenopausal	No	Full Questionnaire	1)Hospital
193286	45-54	AMA	Y	0 - No		Married	Junior secondary	Greater Accra	15	3-4	Postmenopausal	Yes	Full Questionnaire	1)Hospital
193306	45-54	KMA	Y	0 - No		Married	Some college, vocational, or technical	Ashanti	16	3-4	Postmenopausal	No	Full Questionnaire	1)Hospital
193585	45-54	KMA	Y	1 - Yes	ENROLLED	Married	Junior secondary	Ashanti	16	1-2	Premenopausal	No	Full Questionnaire	3)Home
193847	>=55	Bosumtwi	Y	0 - No		Married	Junior secondary	Ashanti	15	>=5	Postmenopausal	No	Full Questionnaire	1)Hospital
193878	45-54	Ga East	Y	0 - No		Married	No formal education	Northern	15	3-4	Postmenopausal	No	Full Questionnaire	1)Hospital
194191	35-44	KMA	Y	0 - No		Married	No formal education	Ashanti	<15	3-4	Premenopausal	No	Full Questionnaire	1)Hospital
194222	35-44	Atwima Nwabiagya	Y	0 - No		Married	Primary school or less	Ashanti	<15	>=5	Premenopausal	No	Full Questionnaire	3)Home
194380	45-54	Bosumtwi	Y	0 - No		Married	No formal education	Ashanti	<15	>=5	Postmenopausal	No	Full Questionnaire	3)Home
194403	45-54	Ga West	Y	0 - No		Married	No formal education	Volta	>=17	1-2	Premenopausal	No	Full Questionnaire	1)Hospital
194590	<=35	KMA	Y	0 - No		Married	Senior secondary	Ashanti	15	Nulliparious	Premenopausal	No	Full Questionnaire	1)Hospital
194792	35-44	Atwima Nwabiagya	Y	0 - No		Living with partner	Junior secondary	Ashanti	16	3-4	Premenopausal	Unknown/Missing	Full Questionnaire	1)Hospital
194805	<=35	Atwima Kwanwoma	Y	0 - No		Unknown/missing	No formal education	Ashanti	15	Nulliparious	Premenopausal	No	Full Questionnaire	1)Hospital
195251	>=55	KMA	Y	0 - No		Widowed	No formal education	Ashanti	15	1-2	Postmenopausal	No	Full Questionnaire	1)Hospital
195307	45-54	KMA	Y	0 - No		Married	No formal education	Central	<15	>=5	Postmenopausal	No	Full Questionnaire	1)Hospital
195481	45-54	Ashaiman	Y	0 - No		Married	No formal education	Ashanti	15	3-4	Premenopausal	No	Full Questionnaire	1)Hospital
195722	45-54	KMA	Y	0 - No		Married	Junior secondary	Ashanti	16	>=5	Postmenopausal	No	Full Questionnaire	1)Hospital
195746	35-44	Afigya Kwabre	Y	0 - No		Married	Junior secondary	Brong Ahafo	>=17	3-4	Premenopausal	No	Full Questionnaire	1)Hospital
195965	<=35	Bosumtwi	Y	0 - No		Married	Senior secondary	Ashanti	<15	3-4	Premenopausal	No	Full Questionnaire	3)Home
196067	35-44	KMA	Y	0 - No		Married	Senior secondary	Ashanti	16	>=5	Premenopausal	No	Full Questionnaire	1)Hospital
196264	45-54	KMA	Y	0 - No		Single/never married	No formal education	Ashanti	15	1-2	Premenopausal	No	Full Questionnaire	1)Hospital
196886	<=35	KMA	Y	0 - No		Married	Junior secondary	Ashanti	15	3-4	Premenopausal	No	Full Questionnaire	1)Hospital
197042	45-54	Afigya Kwabre	Y	0 - No		Married	Primary school or less	Ashanti	<15	>=5	Premenopausal	No	Full Questionnaire	1)Hospital
197385	35-44	Bekwai Municipal	Y	1 - Yes	ENROLLED	Married	Junior secondary	Ashanti	<15	Nulliparious	Premenopausal	No	Full Questionnaire	1)Hospital
197467	>=55	Atwima Nwabiagya	Y	0 - No		Married	No formal education	Ashanti	>=17	>=5	Postmenopausal	No	Full Questionnaire	3)Home
197500	35-44	Ejisu Juaben	Y	0 - No		Living with partner	No formal education	Ashanti	>=17	>=5	Postmenopausal	No	Full Questionnaire	1)Hospital
197793	45-54	KMA	Y	0 - No		Married	No formal education	Ashanti	16	>=5	Postmenopausal	No	Full Questionnaire	3)Home
198273	35-44	KMA	Y	0 - No		Married	Primary school or less	Ashanti	>=17	>=5	Premenopausal	No	Full Questionnaire	3)Home
198307	35-44	KMA	Y	0 - No		Married	Some college, vocational, or technical	Ashanti	15	1-2	Postmenopausal	Yes	Full Questionnaire	1)Hospital
199203	35-44	KMA	Y	0 - No		Married	Senior secondary	Ashanti	<15	>=5	Premenopausal	No	Full Questionnaire	1)Hospital
199811	35-44	AMA	Y	0 - No		Widowed	Primary school or less	Eastern	<15	1-2	Premenopausal	No	Full Questionnaire	1)Hospital
199968	45-54	KMA	Y	0 - No		Married	Junior secondary	Ashanti	>=17	>=5	Premenopausal	No	Full Questionnaire	1)Hospital
200029	45-54	KMA	Y	0 - No		Widowed	Junior secondary	Ashanti	<15	>=5	Postmenopausal	Yes	Full Questionnaire	1)Hospital
200205	35-44	KMA	Y	0 - No		Married	Junior secondary	Ashanti	<15	3-4	Premenopausal	No	Full Questionnaire	1)Hospital
200346	<=35	KMA	Y	0 - No		Unknown/missing	Senior secondary	Ashanti	<15	Nulliparious	Premenopausal	No	Full Questionnaire	1)Hospital
200515	45-54	KMA	Y	0 - No		Married	No formal education	Eastern	15	>=5	Premenopausal	No	Full Questionnaire	1)Hospital
200668	45-54	KMA	Y	0 - No		Married	Junior secondary	Ashanti	16	1-2	Postmenopausal	No	Full Questionnaire	1)Hospital
200732	35-44	Kwabre	Y	0 - No		Married	Primary school or less	Greater Accra	<15	>=5	Premenopausal	No	Full Questionnaire	3)Home
200808	45-54	KMA	Y	0 - No		Married	No formal education	Upper East	16	3-4	Premenopausal	No	Full Questionnaire	1)Hospital
200812	45-54	Ledzokuku-Krowor	Y	1 - Yes	ENROLLED	Unknown/missing	Junior secondary	Volta	<15	1-2	Postmenopausal	No	Full Questionnaire	1)Hospital
201023	45-54	KMA	Y	0 - No		Married	No formal education	Ashanti	<15	>=5	Postmenopausal	No	Full Questionnaire	1)Hospital
201212	>=55	KMA	Y	0 - No		Single/never married	Senior secondary	Ashanti	Unknown/Missing	>=5	Postmenopausal	No	Full Questionnaire	1)Hospital
201238	35-44	KMA	Y	0 - No		Married	Junior secondary	Ashanti	15	3-4	Premenopausal	No	Full Questionnaire	1)Hospital
201252	45-54	Afigya Kwabre	Y	0 - No		Married	No formal education	Ashanti	15	>=5	Postmenopausal	No	Full Questionnaire	1)Hospital
201457	35-44	Atwima Nwabiagya	Y	0 - No		Married	Junior secondary	Ashanti	<15	3-4	Premenopausal	No	Full Questionnaire	1)Hospital
201500	45-54	Mampong	Y	0 - No		Living with partner	Primary school or less	Ashanti	<15	>=5	Postmenopausal	No	Full Questionnaire	1)Hospital
201527	>=55	Bosumtwi	Y	0 - No		Single/never married	No formal education	Ashanti	15	>=5	Postmenopausal	No	Full Questionnaire	1)Hospital
202389	45-54	Atwima Kwanwoma	Y	1 - Yes	ENROLLED	Married	Senior secondary	Ashanti	<15	>=5	Postmenopausal	No	Full Questionnaire	1)Hospital
202451	>=55	AMA	Y	0 - No		Married	Other	Central	16	3-4	Premenopausal	No	Full Questionnaire	1)Hospital
202571	35-44	KMA	Y	0 - No		Married	Junior secondary	Ashanti	<15	>=5	Premenopausal	No	Full Questionnaire	1)Hospital
202756	>=55	AMA	Y	0 - No		Married	Some college, vocational, or technical	Greater Accra	16	Nulliparious	Postmenopausal	No	Full Questionnaire	1)Hospital
203304	>=55	AMA	Y	0 - No		Unknown/missing	Some college, vocational, or technical	Greater Accra	<15	Nulliparious	Premenopausal	No	Full Questionnaire	1)Hospital
203487	35-44	KMA	Y	0 - No		Married	Primary school or less	Ashanti	15	1-2	Premenopausal	Yes	Full Questionnaire	3)Home
203798	<=35	KMA	Y	0 - No		Married	Primary school or less	Ashanti	<15	1-2	Premenopausal	No	Full Questionnaire	1)Hospital
203892	>=55	AMA	Y	0 - No		Married	No formal education	Northern	16	3-4	Postmenopausal	No	Full Questionnaire	1)Hospital
204265	>=55	Ledzokuku-Krowor	Y	0 - No		Widowed	Senior secondary	Central	15	>=5	Postmenopausal	No	Full Questionnaire	1)Hospital
204383	>=55	AMA	Y	0 - No		Single/never married	Completed college or higher	Greater Accra	<15	1-2	Postmenopausal	No	Full Questionnaire	1)Hospital
204649	>=55	KMA	Y	0 - No		Single/never married	Unknown/missing	Northern	Unknown/Missing	>=5	Postmenopausal	No	Full Questionnaire	1)Hospital
204706	>=55	Ga West	Y	0 - No		Single/never married	No formal education	Greater Accra	Unknown/Missing	3-4	Postmenopausal	No	Full Questionnaire	1)Hospital
205207	<=35	Afigya Kwabre	Y	0 - No		Married	Junior secondary	Ashanti	<15	3-4	Premenopausal	No	Full Questionnaire	1)Hospital
205317	>=55	KMA	Y	0 - No		Married	No formal education	Northern	>=17	>=5	Postmenopausal	No	Full Questionnaire	1)Hospital
205376	45-54	KMA	Y	0 - No		Married	Primary school or less	Ashanti	16	>=5	Postmenopausal	No	Full Questionnaire	1)Hospital
205841	>=55	Dangbe East	Y	1 - Yes	ENROLLED	Divorced/separated	No formal education	Eastern	>=17	>=5	Postmenopausal	No	Full Questionnaire	1)Hospital
205871	>=55	Bosumtwi	Y	1 - Yes	ENROLLED	Widowed	No formal education	Ashanti	15	>=5	Postmenopausal	No	Full Questionnaire	3)Home
205939	35-44	AMA	Y	0 - No		Married	Completed college or higher	Eastern	16	3-4	Postmenopausal	No	Full Questionnaire	1)Hospital
206124	<=35	Kwabre	Y	0 - No		Married	Senior secondary	Ashanti	15	1-2	Premenopausal	No	Full Questionnaire	1)Hospital
206214	<=35	Atwima Nwabiagya	Y	0 - No		Unknown/missing	Junior secondary	Ashanti	15	Nulliparious	Premenopausal	No	Full Questionnaire	1)Hospital
206366	35-44	Atwima Nwabiagya	Y	0 - No		Single/never married	Senior secondary	Ashanti	<15	1-2	Premenopausal	No	Full Questionnaire	1)Hospital
206526	35-44	Akwapim South	Y	0 - No		Married	Junior secondary	Central	>=17	3-4	Premenopausal	No	Full Questionnaire	1)Hospital
206545	45-54	KMA	Y	0 - No		Single/never married	Senior secondary	Ashanti	16	3-4	Premenopausal	No	Full Questionnaire	3)Home
206694	45-54	KMA	Y	0 - No		Married	No formal education	Northern	<15	3-4	Postmenopausal	No	Full Questionnaire	1)Hospital
206776	35-44	Ejisu Juaben	Y	0 - No		Unknown/missing	Unknown/missing	Unknown/Missing	15	Nulliparious	Premenopausal	No	Critical questions or partial questionnaire	1)Hospital
206820	45-54	KMA	Y	0 - No		Widowed	No formal education	Ashanti	<15	>=5	Premenopausal	No	Full Questionnaire	1)Hospital
207174	>=55	Ga West	Y	1 - Yes	ENROLLED	Married	No formal education	Central	<15	3-4	Postmenopausal	No	Full Questionnaire	3)Home
207224	35-44	KMA	Y	0 - No		Married	Primary school or less	Ashanti	<15	3-4	Premenopausal	No	Full Questionnaire	1)Hospital
207245	<=35	AMA	Y	0 - No		Unknown/missing	Some college, vocational, or technical	Greater Accra	<15	Nulliparious	Premenopausal	No	Full Questionnaire	1)Hospital
207266	<=35	AMA	Y	0 - No		Living with partner	Senior secondary	Greater Accra	Unknown/Missing	1-2	Premenopausal	No	Full Questionnaire	1)Hospital
207345	45-54	Afigya Kwabre	Y	0 - No		Married	Junior secondary	Ashanti	15	>=5	Postmenopausal	No	Full Questionnaire	1)Hospital
207748	45-54	KMA	Y	0 - No		Widowed	Primary school or less	Ashanti	16	3-4	Postmenopausal	No	Full Questionnaire	1)Hospital
208054	35-44	Tema	Y	0 - No		Single/never married	Primary school or less	Volta	>=17	1-2	Postmenopausal	No	Full Questionnaire	1)Hospital
208117	35-44	Bosumtwi	Y	0 - No		Married	Senior secondary	Ashanti	>=17	3-4	Postmenopausal	No	Full Questionnaire	1)Hospital
208129	<=35	KMA	Y	0 - No		Unknown/missing	Some college, vocational, or technical	Ashanti	16	Nulliparious	Premenopausal	No	Full Questionnaire	1)Hospital
209044	<=35	KMA	Y	0 - No		Unknown/missing	Junior secondary	Brong Ahafo	<15	Nulliparious	Premenopausal	No	Full Questionnaire	1)Hospital
209053	>=55	AMA	Y	0 - No		Married	Senior secondary	Volta	16	3-4	Premenopausal	No	Full Questionnaire	1)Hospital
209502	<=35	KMA	Y	0 - No		Married	Senior secondary	Ashanti	<15	1-2	Premenopausal	No	Full Questionnaire	1)Hospital
209552	<=35	Ashaiman	Y	0 - No		Living with partner	Primary school or less	Greater Accra	16	1-2	Premenopausal	No	Full Questionnaire	1)Hospital
209634	35-44	KMA	Y	0 - No		Married	No formal education	Ashanti	Unknown/Missing	3-4	Premenopausal	No	Full Questionnaire	1)Hospital
210579	<=35	Ledzokuku-Krowor	Y	0 - No		Married	Junior secondary	Ashanti	<15	1-2	Premenopausal	No	Full Questionnaire	1)Hospital
210945	>=55	Dangbe East	Y	1 - Yes	ENROLLED	Unknown/missing	Unknown/missing	Unknown/Missing	>=17	>=5	Postmenopausal	No	Critical questions or partial questionnaire	3)Home
211259	>=55	KMA	Y	0 - No		Divorced/separated	Senior secondary	Ashanti	15	3-4	Postmenopausal	No	Full Questionnaire	1)Hospital
212029	Unknown/Missing	KMA	Y	0 - No		Single/never married	No formal education	Upper East	Unknown/Missing	3-4	Postmenopausal	No	Full Questionnaire	1)Hospital
213059	45-54	Bosumtwi	Y	0 - No		Married	No formal education	Ashanti	16	>=5	Premenopausal	No	Full Questionnaire	1)Hospital
213466	35-44	Atwima Nwabiagya	Y	0 - No		Living with partner	Primary school or less	Ashanti	15	>=5	Premenopausal	No	Full Questionnaire	1)Hospital
213629	35-44	Atwima Nwabiagya	Y	1 - Yes	ENROLLED	Living with partner	Junior secondary	Ashanti	16	3-4	Premenopausal	No	Full Questionnaire	3)Home
213685	45-54	AMA	Y	0 - No		Unknown/missing	Unknown/missing	Unknown/Missing	>=17	1-2	Premenopausal	No	Critical questions or partial questionnaire	1)Hospital
213778	35-44	KMA	Y	0 - No		Widowed	Junior secondary	Ashanti	16	1-2	Premenopausal	No	Full Questionnaire	1)Hospital
213824	45-54	KMA	Y	0 - No		Married	Junior secondary	Ashanti	16	>=5	Postmenopausal	No	Full Questionnaire	3)Home
214554	>=55	Atwima Kwanwoma	Y	0 - No		Widowed	Junior secondary	Brong Ahafo	<15	>=5	Postmenopausal	No	Full Questionnaire	1)Hospital
215139	45-54	KMA	Y	0 - No		Married	No formal education	Northern	<15	>=5	Premenopausal	No	Full Questionnaire	1)Hospital
215209	45-54	Mampong	Y	0 - No		Married	No formal education	Ashanti	16	3-4	Postmenopausal	No	Full Questionnaire	1)Hospital
215309	>=55	AMA	Y	0 - No		Married	Primary school or less	Greater Accra	Unknown/Missing	3-4	Premenopausal	No	Full Questionnaire	1)Hospital
216518	45-54	Ga West	Y	0 - No		Married	Senior secondary	Ashanti	15	3-4	Postmenopausal	No	Full Questionnaire	1)Hospital
216647	>=55	Ga South	Y	0 - No		Married	Junior secondary	Greater Accra	16	>=5	Postmenopausal	No	Full Questionnaire	1)Hospital
216917	<=35	KMA	Y	0 - No		Unknown/missing	Unknown/missing	Unknown/Missing	15	1-2	Premenopausal	No	Critical questions or partial questionnaire	1)Hospital
216940	>=55	KMA	Y	0 - No		Married	Junior secondary	Upper West	>=17	>=5	Postmenopausal	No	Full Questionnaire	1)Hospital
216987	>=55	KMA	Y	0 - No		Single/never married	Primary school or less	Eastern	15	>=5	Postmenopausal	No	Full Questionnaire	3)Home
217002	35-44	KMA	Y	0 - No		Divorced/separated	Senior secondary	Ashanti	<15	3-4	Premenopausal	No	Full Questionnaire	1)Hospital
217119	<=35	Bosumtwi	Y	0 - No		Married	Junior secondary	Ashanti	<15	3-4	Premenopausal	No	Full Questionnaire	1)Hospital
217132	35-44	AMA	Y	1 - Yes	ENROLLED	Married	Junior secondary	Greater Accra	<15	1-2	Premenopausal	No	Full Questionnaire	3)Home
217149	45-54	Afigya Kwabre	Y	1 - Yes	ENROLLED	Married	Primary school or less	Brong Ahafo	15	>=5	Postmenopausal	No	Full Questionnaire	3)Home
217346	45-54	Awutu Senya	Y	0 - No		Single/never married	Other	Volta	15	3-4	Postmenopausal	No	Full Questionnaire	1)Hospital
218104	35-44	Atwima Kwanwoma	Y	0 - No		Living with partner	No formal education	Ashanti	16	1-2	Premenopausal	No	Full Questionnaire	1)Hospital
218548	>=55	AMA	Y	0 - No		Widowed	No formal education	Greater Accra	16	3-4	Postmenopausal	No	Full Questionnaire	1)Hospital
218659	<=35	Ga South	Y	1 - Yes	ENROLLED	Unknown/missing	Some college, vocational, or technical	Brong Ahafo	<15	Nulliparious	Premenopausal	No	Full Questionnaire	1)Hospital
219012	<=35	KMA	Y	0 - No		Living with partner	Junior secondary	Ashanti	<15	Nulliparious	Premenopausal	No	Full Questionnaire	1)Hospital
219158	>=55	KMA	Y	0 - No		Married	Primary school or less	Ashanti	<15	>=5	Postmenopausal	No	Full Questionnaire	1)Hospital
219728	>=55	KMA	Y	0 - No		Married	No formal education	Upper East	Unknown/Missing	>=5	Postmenopausal	No	Full Questionnaire	1)Hospital
219925	35-44	KMA	Y	0 - No		Married	Primary school or less	Greater Accra	<15	>=5	Premenopausal	No	Full Questionnaire	1)Hospital
220112	45-54	Ga West	Y	0 - No		Married	Junior secondary	Ashanti	15	Nulliparious	Postmenopausal	No	Full Questionnaire	1)Hospital
220754	<=35	Kwabre	Y	0 - No		Unknown/missing	Senior secondary	Ashanti	15	Nulliparious	Premenopausal	No	Full Questionnaire	1)Hospital
220803	45-54	Tema	Y	0 - No		Married	No formal education	Greater Accra	<15	3-4	Premenopausal	No	Full Questionnaire	1)Hospital
220911	<=35	Bosumtwi	Y	0 - No		Married	No formal education	Ashanti	16	>=5	Premenopausal	No	Full Questionnaire	1)Hospital
220937	35-44	Bekwai Municipal	Y	0 - No		Living with partner	Junior secondary	Ashanti	>=17	3-4	Premenopausal	No	Full Questionnaire	1)Hospital
222122	45-54	AMA	Y	0 - No		Married	No formal education	Upper East	Unknown/Missing	3-4	Unknown/missing	No	Critical questions or partial questionnaire	1)Hospital
222767	>=55	Suhum/Kraboa Coaltar	Y	0 - No		Married	Junior secondary	Eastern	Unknown/Missing	>=5	Postmenopausal	No	Full Questionnaire	1)Hospital
223675	45-54	Atwima Nwabiagya	Y	0 - No		Married	Senior secondary	Ashanti	15	1-2	Premenopausal	No	Full Questionnaire	1)Hospital
223691	>=55	Atwima Kwanwoma	Y	0 - No		Single/never married	No formal education	Ashanti	<15	>=5	Postmenopausal	No	Full Questionnaire	1)Hospital
223775	35-44	Bosumtwi	Y	0 - No		Married	Some college, vocational, or technical	Ashanti	>=17	Nulliparious	Postmenopausal	No	Full Questionnaire	1)Hospital
223784	<=35	KMA	Y	0 - No		Unknown/missing	Junior secondary	Ashanti	15	Nulliparious	Premenopausal	No	Full Questionnaire	1)Hospital
224242	35-44	KMA	Y	0 - No		Married	Junior secondary	Ashanti	15	>=5	Premenopausal	No	Full Questionnaire	1)Hospital
224343	35-44	Dangbe East	Y	0 - No		Married	Senior secondary	Greater Accra	15	3-4	Premenopausal	No	Full Questionnaire	1)Hospital
224413	35-44	Dangbe East	Y	0 - No		Widowed	Primary school or less	Greater Accra	Unknown/Missing	Nulliparious	Postmenopausal	No	Full Questionnaire	1)Hospital
224438	35-44	Atwima Nwabiagya	Y	1 - Yes	ENROLLED	Living with partner	Junior secondary	Ashanti	15	>=5	Premenopausal	No	Full Questionnaire	3)Home
224555	>=55	Kwabre	Y	0 - No		Married	No formal education	Ashanti	15	>=5	Postmenopausal	No	Full Questionnaire	1)Hospital
224687	>=55	Tema	Y	0 - No		Married	Primary school or less	Ashanti	16	>=5	Postmenopausal	No	Full Questionnaire	1)Hospital
224961	>=55	KMA	Y	1 - Yes	ENROLLED	Single/never married	No formal education	Ashanti	16	>=5	Postmenopausal	No	Full Questionnaire	3)Home
225308	45-54	Suhum/Kraboa Coaltar	Y	0 - No		Single/never married	Some college, vocational, or technical	Eastern	16	>=5	Postmenopausal	No	Full Questionnaire	1)Hospital
225332	45-54	Kwabre	Y	0 - No		Married	Junior secondary	Ashanti	16	>=5	Premenopausal	No	Full Questionnaire	1)Hospital
225374	35-44	KMA	Y	0 - No		Married	Junior secondary	Central	15	>=5	Premenopausal	No	Full Questionnaire	3)Home
225563	35-44	Suhum/Kraboa Coaltar	Y	0 - No		Married	Primary school or less	Eastern	>=17	1-2	Premenopausal	No	Full Questionnaire	1)Hospital
225565	35-44	KMA	Y	0 - No		Unknown/missing	Unknown/missing	Unknown/Missing	>=17	3-4	Premenopausal	No	Critical questions or partial questionnaire	1)Hospital
225570	35-44	Tema	Y	1 - Yes	ENROLLED	Living with partner	Junior secondary	Central	>=17	3-4	Premenopausal	No	Full Questionnaire	1)Hospital
225600	>=55	AMA	Y	0 - No		Unknown/missing	Unknown/missing	Unknown/Missing	>=17	1-2	Postmenopausal	No	Critical questions or partial questionnaire	1)Hospital
226833	35-44	Kwabre	Y	0 - No		Married	Primary school or less	Ashanti	<15	3-4	Premenopausal	No	Full Questionnaire	1)Hospital
227207	<=35	KMA	Y	0 - No		Married	No formal education	Ashanti	16	1-2	Premenopausal	No	Full Questionnaire	1)Hospital
228490	>=55	Adenta	Y	0 - No		Married	Other	Upper East	>=17	3-4	Postmenopausal	No	Full Questionnaire	1)Hospital
229172	>=55	KMA	Y	0 - No		Single/never married	Completed college or higher	Ashanti	<15	3-4	Postmenopausal	No	Full Questionnaire	1)Hospital
229243	45-54	KMA	Y	0 - No		Widowed	Some college, vocational, or technical	Ashanti	>=17	1-2	Postmenopausal	No	Full Questionnaire	1)Hospital
229465	35-44	KMA	Y	0 - No		Married	Primary school or less	Ashanti	Unknown/Missing	3-4	Premenopausal	No	Full Questionnaire	1)Hospital
229538	45-54	KMA	Y	0 - No		Married	Primary school or less	Brong Ahafo	15	>=5	Premenopausal	No	Full Questionnaire	1)Hospital
229649	35-44	Tema	Y	0 - No		Married	Other	Brong Ahafo	>=17	3-4	Premenopausal	No	Full Questionnaire	1)Hospital
229966	45-54	KMA	Y	0 - No		Widowed	Primary school or less	Ashanti	>=17	3-4	Postmenopausal	No	Full Questionnaire	3)Home
230026	45-54	Ashaiman	Y	0 - No		Married	Primary school or less	Volta	<15	>=5	Premenopausal	No	Full Questionnaire	1)Hospital
230417	45-54	KMA	Y	0 - No		Married	Senior secondary	Ashanti	>=17	3-4	Unknown/missing	No	Full Questionnaire	1)Hospital
230805	<=35	Akwapim South	Y	0 - No		Married	Junior secondary	Greater Accra	<15	3-4	Premenopausal	No	Full Questionnaire	1)Hospital
230852	45-54	KMA	Y	0 - No		Married	Primary school or less	Ashanti	15	1-2	Premenopausal	No	Full Questionnaire	1)Hospital
231143	<=35	KMA	Y	0 - No		Married	Junior secondary	Ashanti	16	3-4	Premenopausal	No	Full Questionnaire	1)Hospital
231321	45-54	Atwima Nwabiagya	Y	0 - No		Married	No formal education	Ashanti	15	Nulliparious	Postmenopausal	No	Full Questionnaire	1)Hospital
231367	>=55	KMA	Y	0 - No		Single/never married	Junior secondary	Ashanti	<15	>=5	Postmenopausal	No	Full Questionnaire	1)Hospital
231620	45-54	KMA	Y	0 - No		Widowed	No formal education	Ashanti	16	3-4	Premenopausal	No	Full Questionnaire	1)Hospital
231662	>=55	Atwima Nwabiagya	Y	0 - No		Married	No formal education	Ashanti	15	>=5	Postmenopausal	No	Full Questionnaire	1)Hospital
232360	>=55	Kwabre	Y	0 - No		Single/never married	Junior secondary	Ashanti	>=17	3-4	Postmenopausal	No	Full Questionnaire	3)Home
233240	>=55	KMA	Y	0 - No		Widowed	Primary school or less	Ashanti	<15	>=5	Postmenopausal	No	Full Questionnaire	3)Home
233645	45-54	KMA	Y	0 - No		Married	Primary school or less	Brong Ahafo	15	3-4	Postmenopausal	No	Full Questionnaire	1)Hospital
233746	<=35	AMA	Y	0 - No		Unknown/missing	Unknown/missing	Unknown/Missing	>=17	1-2	Premenopausal	No	Critical questions or partial questionnaire	1)Hospital
234013	45-54	Atwima Kwanwoma	Y	0 - No		Married	Senior secondary	Volta	>=17	3-4	Premenopausal	No	Full Questionnaire	1)Hospital
234423	>=55	Dangbe East	Y	0 - No		Single/never married	Some college, vocational, or technical	Greater Accra	15	1-2	Postmenopausal	No	Full Questionnaire	1)Hospital
235401	>=55	Tema	Y	0 - No		Divorced/separated	Other	Eastern	15	3-4	Postmenopausal	No	Full Questionnaire	1)Hospital
235511	45-54	AMA	Y	0 - No		Widowed	Senior secondary	Greater Accra	15	>=5	Premenopausal	No	Full Questionnaire	1)Hospital
236484	45-54	KMA	Y	0 - No		Single/never married	No formal education	Northern	16	>=5	Premenopausal	No	Full Questionnaire	3)Home
237092	45-54	Bosumtwi	Y	0 - No		Married	Junior secondary	Ashanti	16	3-4	Premenopausal	No	Full Questionnaire	1)Hospital
237379	45-54	AMA	Y	0 - No		Married	Other	Central	>=17	3-4	Postmenopausal	No	Full Questionnaire	1)Hospital
237500	45-54	KMA	Y	0 - No		Married	Junior secondary	Ashanti	<15	>=5	Postmenopausal	No	Full Questionnaire	3)Home
237540	35-44	Afigya Kwabre	Y	0 - No		Single/never married	Junior secondary	Ashanti	16	3-4	Postmenopausal	Unknown/Missing	Full Questionnaire	1)Hospital
237622	<=35	KMA	Y	0 - No		Married	Junior secondary	Ashanti	>=17	3-4	Premenopausal	No	Full Questionnaire	3)Home
237930	>=55	Kwabre	Y	0 - No		Single/never married	Junior secondary	Ashanti	>=17	>=5	Postmenopausal	No	Full Questionnaire	1)Hospital
237960	45-54	Ga South	Y	1 - Yes	ENROLLED	Widowed	Other	Greater Accra	15	1-2	Premenopausal	No	Full Questionnaire	1)Hospital
237974	>=55	KMA	Y	0 - No		Single/never married	Primary school or less	Volta	>=17	>=5	Postmenopausal	No	Full Questionnaire	1)Hospital
238020	35-44	AMA	Y	0 - No		Married	Junior secondary	Central	15	>=5	Premenopausal	No	Full Questionnaire	1)Hospital
238611	35-44	Ashaiman	Y	0 - No		Married	Junior secondary	Central	>=17	3-4	Premenopausal	No	Full Questionnaire	1)Hospital
238932	>=55	KMA	Y	0 - No		Single/never married	No formal education	Ashanti	>=17	3-4	Postmenopausal	No	Full Questionnaire	1)Hospital
239536	35-44	KMA	Y	0 - No		Married	Senior secondary	Brong Ahafo	<15	>=5	Premenopausal	No	Full Questionnaire	3)Home
240979	Unknown/Missing	AMA	Y	0 - No		Married	No formal education	Upper West	Unknown/Missing	>=5	Postmenopausal	No	Full Questionnaire	1)Hospital
241234	>=55	Bosumtwi	Y	0 - No		Single/never married	No formal education	Ashanti	>=17	>=5	Postmenopausal	No	Full Questionnaire	3)Home
241321	<=35	Dangbe West	Y	0 - No		Unknown/missing	Senior secondary	Volta	<15	Nulliparious	Premenopausal	No	Full Questionnaire	1)Hospital
242472	45-54	AMA	Y	0 - No		Unknown/missing	Unknown/missing	Unknown/Missing	Unknown/Missing	>=5	Postmenopausal	No	Critical questions or partial questionnaire	1)Hospital
242705	35-44	Bekwai Municipal	Y	0 - No		Widowed	Primary school or less	Brong Ahafo	<15	3-4	Premenopausal	No	Full Questionnaire	3)Home
242803	45-54	KMA	Y	0 - No		Divorced/separated	No formal education	Brong Ahafo	16	>=5	Premenopausal	No	Full Questionnaire	1)Hospital
242980	>=55	Afigya Kwabre	Y	0 - No		Married	Junior secondary	Ashanti	15	>=5	Postmenopausal	No	Full Questionnaire	1)Hospital
243364	45-54	Ga South	Y	1 - Yes	ENROLLED	Widowed	Junior secondary	Greater Accra	<15	1-2	Premenopausal	No	Full Questionnaire	1)Hospital
245162	>=55	Ejisu Juaben	Y	0 - No		Widowed	No formal education	Ashanti	15	Nulliparious	Postmenopausal	No	Full Questionnaire	1)Hospital
245464	45-54	Atwima Nwabiagya	Y	0 - No		Divorced/separated	Senior secondary	Ashanti	16	Nulliparious	Postmenopausal	No	Full Questionnaire	1)Hospital
245511	<=35	KMA	Y	1 - Yes	ENROLLED	Married	Junior secondary	Ashanti	>=17	1-2	Premenopausal	No	Full Questionnaire	1)Hospital
245862	45-54	AMA	Y	0 - No		Married	Junior secondary	Western	>=17	3-4	Postmenopausal	No	Full Questionnaire	1)Hospital
246097	45-54	KMA	Y	0 - No		Married	Senior secondary	Ashanti	<15	1-2	Postmenopausal	No	Full Questionnaire	1)Hospital
247155	45-54	Suhum/Kraboa Coaltar	Y	0 - No		Widowed	Some college, vocational, or technical	Eastern	<15	3-4	Postmenopausal	No	Full Questionnaire	1)Hospital
247251	45-54	KMA	Y	0 - No		Single/never married	Primary school or less	Ashanti	<15	3-4	Postmenopausal	Yes	Full Questionnaire	1)Hospital
247728	>=55	Ga South	Y	1 - Yes	ENROLLED	Divorced/separated	Other	Central	>=17	>=5	.	No	Full Questionnaire	1)Hospital
248623	>=55	AMA	Y	0 - No		Single/never married	No formal education	Volta	Unknown/Missing	>=5	Postmenopausal	Unknown/Missing	Full Questionnaire	1)Hospital
248781	>=55	AMA	Y	0 - No		Unknown/missing	Unknown/missing	Unknown/Missing	16	3-4	Postmenopausal	No	Critical questions or partial questionnaire	1)Hospital
250633	45-54	KMA	Y	0 - No		Married	Senior secondary	Brong Ahafo	15	Nulliparious	Postmenopausal	No	Full Questionnaire	1)Hospital
251089	45-54	KMA	Y	0 - No		Married	Junior secondary	Central	<15	>=5	Postmenopausal	No	Full Questionnaire	3)Home
252232	<=35	Atwima Nwabiagya	Y	0 - No		Living with partner	Junior secondary	Ashanti	15	1-2	Premenopausal	No	Full Questionnaire	1)Hospital
252356	<=35	AMA	Y	0 - No		Married	Primary school or less	Greater Accra	Unknown/Missing	1-2	Premenopausal	No	Full Questionnaire	1)Hospital
253566	35-44	KMA	Y	0 - No		Married	Senior secondary	Ashanti	15	3-4	Premenopausal	No	Full Questionnaire	1)Hospital
253870	<=35	KMA	Y	0 - No		Unknown/missing	Senior secondary	Central	<15	Nulliparious	Premenopausal	No	Full Questionnaire	1)Hospital
253929	45-54	Bosumtwi	Y	0 - No		Married	Senior secondary	Ashanti	15	1-2	Postmenopausal	No	Full Questionnaire	1)Hospital
254369	45-54	AMA	Y	0 - No		Single/never married	Some college, vocational, or technical	Greater Accra	Unknown/Missing	3-4	Premenopausal	No	Full Questionnaire	1)Hospital
254455	45-54	Tema	Y	0 - No		Unknown/missing	Junior secondary	Eastern	<15	1-2	Premenopausal	No	Full Questionnaire	1)Hospital
254462	<=35	KMA	Y	0 - No		Unknown/missing	Junior secondary	Ashanti	<15	Nulliparious	Premenopausal	No	Full Questionnaire	1)Hospital
254535	>=55	Ga West	Y	0 - No		Married	Other	Ashanti	16	>=5	Postmenopausal	No	Full Questionnaire	1)Hospital
254649	>=55	KMA	Y	0 - No		Married	No formal education	Ashanti	<15	>=5	Postmenopausal	No	Full Questionnaire	3)Home
254835	45-54	KMA	Y	0 - No		Single/never married	Junior secondary	Ashanti	<15	>=5	Postmenopausal	No	Full Questionnaire	1)Hospital
256156	<=35	KMA	Y	0 - No		Unknown/missing	Primary school or less	Ashanti	>=17	Nulliparious	Premenopausal	No	Full Questionnaire	1)Hospital
256482	45-54	AMA	Y	0 - No		Widowed	No formal education	Greater Accra	15	>=5	Postmenopausal	No	Full Questionnaire	1)Hospital
256709	35-44	KMA	Y	0 - No		Married	Primary school or less	Ashanti	15	1-2	Premenopausal	No	Full Questionnaire	1)Hospital
256879	<=35	AMA	Y	0 - No		Unknown/missing	Unknown/missing	Unknown/Missing	16	Unknown/Missing	Premenopausal	No	Critical questions or partial questionnaire	1)Hospital
257586	35-44	KMA	Y	0 - No		Married	Junior secondary	Ashanti	16	3-4	Premenopausal	No	Full Questionnaire	1)Hospital
258187	35-44	Atwima Nwabiagya	Y	1 - Yes	ENROLLED	Living with partner	Junior secondary	Ashanti	>=17	>=5	Premenopausal	No	Full Questionnaire	4)Other(specify)
258627	45-54	AMA	Y	0 - No		Married	Primary school or less	Greater Accra	15	3-4	Postmenopausal	No	Full Questionnaire	1)Hospital
258841	35-44	Awutu Senya	Y	0 - No		Married	Other	Brong Ahafo	<15	>=5	Premenopausal	No	Full Questionnaire	1)Hospital
259123	45-54	KMA	Y	0 - No		Married	Junior secondary	Ashanti	>=17	3-4	Postmenopausal	No	Full Questionnaire	3)Home
259327	>=55	AMA	Y	0 - No		Single/never married	No formal education	Volta	16	>=5	Postmenopausal	No	Full Questionnaire	1)Hospital
260100	35-44	KMA	Y	0 - No		Married	Primary school or less	Ashanti	16	1-2	Premenopausal	No	Full Questionnaire	1)Hospital
260353	45-54	Bosumtwi	Y	0 - No		Married	No formal education	Northern	Unknown/Missing	>=5	Postmenopausal	No	Full Questionnaire	1)Hospital
261346	<=35	KMA	Y	0 - No		Unknown/missing	Senior secondary	Ashanti	<15	Nulliparious	Premenopausal	No	Full Questionnaire	1)Hospital
261360	>=55	AMA	Y	0 - No		Married	Other	Eastern	15	3-4	Premenopausal	No	Full Questionnaire	1)Hospital
261602	45-54	KMA	Y	0 - No		Married	No formal education	Greater Accra	15	>=5	Postmenopausal	Yes	Full Questionnaire	1)Hospital
262420	>=55	KMA	Y	0 - No		Married	No formal education	Western	Unknown/Missing	>=5	Postmenopausal	No	Full Questionnaire	1)Hospital
263141	45-54	Bekwai Municipal	Y	0 - No		Married	No formal education	Ashanti	15	>=5	Postmenopausal	No	Full Questionnaire	1)Hospital
263575	>=55	Bosumtwi	Y	0 - No		Widowed	No formal education	Ashanti	16	>=5	Postmenopausal	No	Full Questionnaire	1)Hospital
263655	<=35	KMA	Y	0 - No		Unknown/missing	Senior secondary	Greater Accra	<15	1-2	Premenopausal	No	Full Questionnaire	1)Hospital
264108	45-54	Ga East	Y	0 - No		Living with partner	Primary school or less	Volta	<15	3-4	Premenopausal	No	Full Questionnaire	1)Hospital
264587	<=35	Ashaiman	Y	0 - No		Living with partner	No formal education	Eastern	16	>=5	Premenopausal	No	Full Questionnaire	1)Hospital
265151	<=35	Mampong	Y	0 - No		Married	Some college, vocational, or technical	Ashanti	<15	1-2	Premenopausal	No	Full Questionnaire	1)Hospital
265213	<=35	AMA	Y	0 - No		Unknown/missing	Senior secondary	Greater Accra	<15	Nulliparious	Premenopausal	No	Full Questionnaire	1)Hospital
265419	>=55	KMA	Y	0 - No		Married	No formal education	Ashanti	<15	Nulliparious	Postmenopausal	No	Full Questionnaire	1)Hospital
266834	>=55	Awutu Senya	Y	0 - No		Married	No formal education	Central	Unknown/Missing	>=5	Postmenopausal	No	Full Questionnaire	1)Hospital
267727	<=35	Ga East	Y	0 - No		Unknown/missing	Senior secondary	Greater Accra	<15	Nulliparious	Premenopausal	No	Full Questionnaire	1)Hospital
267910	45-54	Ejisu Juaben	Y	0 - No		Divorced/separated	Primary school or less	Ashanti	15	>=5	Postmenopausal	No	Full Questionnaire	1)Hospital
268061	<=35	Adenta	Y	0 - No		Unknown/missing	Completed college or higher	Greater Accra	<15	Nulliparious	Premenopausal	No	Full Questionnaire	1)Hospital
268503	<=35	KMA	Y	0 - No		Unknown/missing	Senior secondary	Ashanti	<15	Nulliparious	Premenopausal	No	Full Questionnaire	1)Hospital
269249	35-44	KMA	Y	0 - No		Single/never married	Senior secondary	Ashanti	>=17	3-4	Premenopausal	No	Full Questionnaire	1)Hospital
269410	35-44	KMA	Y	0 - No		Married	Junior secondary	Ashanti	<15	>=5	Premenopausal	No	Full Questionnaire	1)Hospital
270341	35-44	Ledzokuku-Krowor	Y	1 - Yes	ENROLLED	Living with partner	Other	Greater Accra	>=17	1-2	Premenopausal	No	Full Questionnaire	1)Hospital
270556	35-44	KMA	Y	0 - No		Married	No formal education	Northern	Unknown/Missing	3-4	Premenopausal	No	Full Questionnaire	1)Hospital
270571	<=35	KMA	Y	0 - No		Married	Primary school or less	Ashanti	15	1-2	Premenopausal	No	Full Questionnaire	1)Hospital
270667	45-54	KMA	Y	0 - No		Unknown/missing	Unknown/missing	Unknown/Missing	Unknown/Missing	3-4	Postmenopausal	No	Critical questions or partial questionnaire	1)Hospital
272012	35-44	KMA	Y	0 - No		Unknown/missing	Senior secondary	Brong Ahafo	<15	1-2	Premenopausal	No	Full Questionnaire	1)Hospital
272639	>=55	Bosumtwi	Y	0 - No		Married	Junior secondary	Eastern	<15	1-2	Postmenopausal	No	Full Questionnaire	1)Hospital
272672	>=55	AMA	Y	0 - No		Married	Junior secondary	Upper West	>=17	3-4	Postmenopausal	No	Full Questionnaire	1)Hospital
272733	>=55	AMA	Y	0 - No		Single/never married	Primary school or less	Greater Accra	<15	>=5	Postmenopausal	No	Full Questionnaire	1)Hospital
273369	45-54	KMA	Y	0 - No		Widowed	Junior secondary	Ashanti	Unknown/Missing	>=5	Premenopausal	No	Full Questionnaire	1)Hospital
273392	<=35	Ejisu Juaben	Y	0 - No		Married	Junior secondary	Ashanti	<15	3-4	Premenopausal	No	Full Questionnaire	1)Hospital
274113	<=35	KMA	Y	0 - No		Living with partner	Junior secondary	Ashanti	<15	1-2	Premenopausal	No	Full Questionnaire	1)Hospital
274194	35-44	Atwima Nwabiagya	Y	0 - No		Married	Completed college or higher	Ashanti	16	3-4	Premenopausal	No	Full Questionnaire	1)Hospital
274599	>=55	Bekwai Municipal	Y	0 - No		Unknown/missing	Senior secondary	Ashanti	>=17	1-2	Postmenopausal	No	Full Questionnaire	1)Hospital
275754	>=55	Atwima Kwanwoma	Y	0 - No		Single/never married	Senior secondary	Brong Ahafo	Unknown/Missing	3-4	Postmenopausal	No	Full Questionnaire	1)Hospital
276162	>=55	AMA	Y	0 - No		Single/never married	Primary school or less	Greater Accra	<15	3-4	Postmenopausal	No	Full Questionnaire	1)Hospital
276370	>=55	Suhum/Kraboa Coaltar	Y	0 - No		Married	No formal education	Eastern	Unknown/Missing	>=5	Postmenopausal	No	Full Questionnaire	1)Hospital
276460	>=55	Dangbe West	Y	1 - Yes	ENROLLED	Unknown/missing	Unknown/missing	Unknown/Missing	15	Unknown/Missing	Postmenopausal	No	Critical questions or partial questionnaire	3)Home
277036	<=35	KMA	Y	0 - No		Unknown/missing	Junior secondary	Ashanti	<15	Nulliparious	Premenopausal	No	Full Questionnaire	1)Hospital
277537	35-44	KMA	Y	0 - No		Married	Junior secondary	Ashanti	15	1-2	Premenopausal	No	Full Questionnaire	1)Hospital
277725	>=55	Atwima Nwabiagya	Y	0 - No		Widowed	Junior secondary	Ashanti	<15	>=5	Postmenopausal	No	Full Questionnaire	1)Hospital
277881	<=35	KMA	Y	0 - No		Married	No formal education	Ashanti	>=17	1-2	Premenopausal	No	Full Questionnaire	1)Hospital
278439	<=35	Kwabre	Y	0 - No		Married	Senior secondary	Ashanti	15	3-4	Premenopausal	No	Full Questionnaire	1)Hospital
278462	>=55	Ejisu Juaben	Y	0 - No		Widowed	No formal education	Ashanti	15	1-2	Postmenopausal	No	Full Questionnaire	1)Hospital
278713	>=55	Awutu Senya	Y	0 - No		Single/never married	No formal education	Central	16	>=5	Postmenopausal	No	Full Questionnaire	1)Hospital
280052	45-54	KMA	Y	0 - No		Married	Primary school or less	Ashanti	16	>=5	Premenopausal	No	Full Questionnaire	1)Hospital
280083	<=35	KMA	Y	1 - Yes	ENROLLED	Married	Junior secondary	Ashanti	16	1-2	Premenopausal	No	Full Questionnaire	1)Hospital
280591	45-54	Afigya Kwabre	Y	0 - No		Married	No formal education	Ashanti	>=17	3-4	Postmenopausal	No	Full Questionnaire	1)Hospital
281277	35-44	AMA	Y	0 - No		Single/never married	No formal education	Northern	Unknown/Missing	3-4	Postmenopausal	No	Full Questionnaire	1)Hospital
282057	<=35	AMA	Y	0 - No		Married	Junior secondary	Central	15	1-2	Premenopausal	No	Full Questionnaire	1)Hospital
282851	35-44	KMA	Y	0 - No		Living with partner	Junior secondary	Central	<15	1-2	Premenopausal	No	Full Questionnaire	1)Hospital
283226	<=35	AMA	Y	0 - No		Unknown/missing	Senior secondary	Eastern	<15	Nulliparious	Premenopausal	No	Full Questionnaire	1)Hospital
283884	>=55	KMA	Y	0 - No		Married	Some college, vocational, or technical	Ashanti	16	>=5	Postmenopausal	No	Full Questionnaire	3)Home
284055	35-44	KMA	Y	0 - No		Married	Junior secondary	Ashanti	15	1-2	Premenopausal	No	Full Questionnaire	1)Hospital
284590	<=35	Mampong	Y	0 - No		Living with partner	Primary school or less	Ashanti	<15	1-2	Premenopausal	No	Full Questionnaire	1)Hospital
284629	45-54	KMA	Y	1 - Yes	ENROLLED	Married	Junior secondary	Ashanti	>=17	1-2	Premenopausal	No	Full Questionnaire	3)Home
285014	35-44	Kwabre	Y	0 - No		Married	Primary school or less	Ashanti	16	3-4	Premenopausal	No	Full Questionnaire	1)Hospital
285322	<=35	KMA	Y	0 - No		Divorced/separated	Junior secondary	Ashanti	15	1-2	Premenopausal	No	Full Questionnaire	3)Home
285345	>=55	AMA	Y	0 - No		Married	Completed college or higher	Eastern	>=17	3-4	.	No	Full Questionnaire	1)Hospital
285822	45-54	Akwapim South	Y	0 - No		Single/never married	Primary school or less	Greater Accra	16	1-2	Premenopausal	No	Full Questionnaire	1)Hospital
285999	<=35	KMA	Y	0 - No		Unknown/missing	Senior secondary	Ashanti	<15	Nulliparious	Premenopausal	No	Full Questionnaire	1)Hospital
286000	45-54	Afigya Kwabre	Y	0 - No		Married	Primary school or less	Ashanti	>=17	>=5	Premenopausal	Yes	Full Questionnaire	1)Hospital
286051	35-44	KMA	Y	0 - No		Married	Senior secondary	Central	15	3-4	Premenopausal	No	Full Questionnaire	1)Hospital
286412	45-54	KMA	Y	0 - No		Single/never married	Primary school or less	Ashanti	15	1-2	Premenopausal	No	Full Questionnaire	1)Hospital
286855	35-44	Atwima Kwanwoma	Y	0 - No		Married	Junior secondary	Ashanti	15	3-4	Premenopausal	No	Full Questionnaire	1)Hospital
286951	>=55	KMA	Y	0 - No		Widowed	Some college, vocational, or technical	Ashanti	>=17	3-4	Postmenopausal	No	Full Questionnaire	3)Home
287253	<=35	Atwima Kwanwoma	Y	0 - No		Living with partner	Junior secondary	Ashanti	>=17	3-4	Premenopausal	No	Full Questionnaire	1)Hospital
287424	<=35	KMA	Y	0 - No		Living with partner	No formal education	Ashanti	<15	1-2	Premenopausal	No	Full Questionnaire	1)Hospital
288297	35-44	Kwabre	Y	0 - No		Widowed	Junior secondary	Brong Ahafo	Unknown/Missing	>=5	Premenopausal	No	Full Questionnaire	1)Hospital
288843	>=55	KMA	Y	0 - No		Widowed	Primary school or less	Ashanti	16	1-2	Postmenopausal	No	Full Questionnaire	1)Hospital
289336	35-44	KMA	Y	0 - No		Married	Junior secondary	Ashanti	<15	>=5	Premenopausal	No	Full Questionnaire	3)Home
289661	45-54	AMA	Y	1 - Yes	ENROLLED	Unknown/missing	Unknown/missing	Unknown/Missing	15	>=5	Premenopausal	No	Critical questions or partial questionnaire	4)Other(specify)
291342	35-44	AMA	Y	0 - No		Married	No formal education	Central	15	1-2	Premenopausal	No	Full Questionnaire	1)Hospital
291510	<=35	KMA	Y	0 - No		Widowed	Junior secondary	Ashanti	>=17	Nulliparious	Premenopausal	No	Full Questionnaire	3)Home
291664	>=55	Atwima Kwanwoma	Y	0 - No		Widowed	No formal education	Ashanti	<15	3-4	Postmenopausal	No	Full Questionnaire	1)Hospital
291712	45-54	AMA	Y	0 - No		Married	Primary school or less	Northern	15	3-4	Premenopausal	No	Full Questionnaire	1)Hospital
292072	>=55	KMA	Y	0 - No		Single/never married	Primary school or less	Ashanti	15	>=5	Postmenopausal	No	Full Questionnaire	1)Hospital
292367	>=55	KMA	Y	0 - No		Single/never married	Junior secondary	Ashanti	<15	>=5	Postmenopausal	No	Full Questionnaire	3)Home
292732	<=35	Afigya Kwabre	Y	0 - No		Married	Junior secondary	Ashanti	<15	3-4	Premenopausal	No	Full Questionnaire	1)Hospital
293234	Unknown/Missing	AMA	Y	0 - No		Married	No formal education	Greater Accra	16	1-2	Premenopausal	No	Full Questionnaire	1)Hospital
295336	45-54	Atwima Kwanwoma	Y	0 - No		Widowed	Junior secondary	Ashanti	16	>=5	Postmenopausal	No	Full Questionnaire	1)Hospital
296054	>=55	KMA	Y	0 - No		Unknown/missing	Unknown/missing	Unknown/Missing	15	1-2	Postmenopausal	No	Critical questions or partial questionnaire	1)Hospital
296431	<=35	KMA	Y	0 - No		Living with partner	Primary school or less	Greater Accra	>=17	Nulliparious	Premenopausal	No	Full Questionnaire	1)Hospital
297961	35-44	AMA	Y	0 - No		Married	Junior secondary	Greater Accra	<15	1-2	Premenopausal	No	Full Questionnaire	1)Hospital
298522	45-54	KMA	Y	0 - No		Single/never married	No formal education	Ashanti	15	3-4	Premenopausal	No	Full Questionnaire	3)Home
299098	<=35	Ga West	Y	0 - No		Unknown/missing	Junior secondary	Eastern	>=17	Nulliparious	Premenopausal	No	Full Questionnaire	1)Hospital
299132	<=35	KMA	Y	0 - No		Unknown/missing	Primary school or less	Brong Ahafo	15	1-2	Premenopausal	No	Full Questionnaire	1)Hospital
299440	>=55	AMA	Y	0 - No		Single/never married	Senior secondary	Greater Accra	15	3-4	Postmenopausal	No	Full Questionnaire	1)Hospital
299766	45-54	Ejisu Juaben	Y	0 - No		Living with partner	Junior secondary	Ashanti	>=17	3-4	Premenopausal	No	Full Questionnaire	1)Hospital
301111	35-44	Dangbe West	Y	0 - No		Married	Senior secondary	Eastern	16	1-2	Premenopausal	No	Full Questionnaire	1)Hospital
302131	45-54	KMA	Y	0 - No		Widowed	Junior secondary	Eastern	>=17	1-2	Postmenopausal	No	Full Questionnaire	1)Hospital
302505	>=55	KMA	Y	0 - No		Single/never married	No formal education	Central	Unknown/Missing	>=5	Postmenopausal	Yes	Full Questionnaire	1)Hospital
302737	<=35	KMA	Y	0 - No		Married	Primary school or less	Ashanti	<15	3-4	Premenopausal	No	Full Questionnaire	1)Hospital
304544	35-44	KMA	Y	0 - No		Widowed	Senior secondary	Ashanti	15	1-2	Postmenopausal	No	Full Questionnaire	1)Hospital
305031	<=35	Atwima Kwanwoma	Y	0 - No		Married	Junior secondary	Ashanti	16	Nulliparious	Premenopausal	No	Full Questionnaire	1)Hospital
305913	35-44	Afigya Kwabre	Y	0 - No		Married	No formal education	Ashanti	>=17	1-2	Premenopausal	No	Full Questionnaire	1)Hospital
306424	35-44	AMA	Y	0 - No		Married	Senior secondary	Greater Accra	>=17	1-2	Premenopausal	No	Full Questionnaire	1)Hospital
307581	>=55	Atwima Nwabiagya	Y	0 - No		Single/never married	No formal education	Ashanti	>=17	>=5	Postmenopausal	No	Full Questionnaire	1)Hospital
307700	35-44	KMA	Y	0 - No		Married	Junior secondary	Ashanti	15	3-4	Premenopausal	No	Full Questionnaire	1)Hospital
307732	>=55	Akwapim South	Y	1 - Yes	ENROLLED	Married	Some college, vocational, or technical	Eastern	<15	3-4	Postmenopausal	Yes	Full Questionnaire	1)Hospital
308093	<=35	Ledzokuku-Krowor	Y	0 - No		Unknown/missing	Junior secondary	Greater Accra	<15	Nulliparious	Premenopausal	No	Full Questionnaire	1)Hospital
308185	45-54	KMA	Y	0 - No		Widowed	Primary school or less	Ashanti	<15	3-4	Premenopausal	No	Full Questionnaire	1)Hospital
308486	<=35	AMA	Y	0 - No		Unknown/missing	Junior secondary	Eastern	15	Nulliparious	Premenopausal	No	Full Questionnaire	1)Hospital
308611	35-44	KMA	Y	0 - No		Married	No formal education	Ashanti	<15	3-4	Premenopausal	No	Full Questionnaire	1)Hospital
310456	35-44	AMA	Y	0 - No		Single/never married	Primary school or less	Eastern	15	1-2	Postmenopausal	No	Full Questionnaire	1)Hospital
310809	35-44	KMA	Y	0 - No		Married	Some college, vocational, or technical	Ashanti	>=17	Nulliparious	Premenopausal	Unknown/Missing	Full Questionnaire	1)Hospital
310837	<=35	Bekwai Municipal	Y	0 - No		Married	Junior secondary	Ashanti	<15	3-4	Premenopausal	No	Full Questionnaire	1)Hospital
311488	<=35	Ashaiman	Y	0 - No		Unknown/missing	Primary school or less	Greater Accra	<15	Nulliparious	Premenopausal	No	Full Questionnaire	1)Hospital
311718	35-44	Ejisu Juaben	Y	0 - No		Single/never married	No formal education	Ashanti	16	1-2	Premenopausal	No	Full Questionnaire	3)Home
312666	45-54	AMA	Y	0 - No		Married	Junior secondary	Greater Accra	16	1-2	Premenopausal	No	Full Questionnaire	1)Hospital
313858	<=35	KMA	Y	0 - No		Unknown/missing	Primary school or less	Ashanti	15	Nulliparious	Premenopausal	No	Full Questionnaire	1)Hospital
314968	45-54	KMA	Y	0 - No		Married	Senior secondary	Ashanti	>=17	Nulliparious	Postmenopausal	No	Full Questionnaire	1)Hospital
315258	45-54	KMA	Y	0 - No		Married	Junior secondary	Ashanti	<15	3-4	Premenopausal	No	Full Questionnaire	3)Home
315426	35-44	KMA	Y	0 - No		Married	Junior secondary	Ashanti	15	>=5	Premenopausal	No	Full Questionnaire	1)Hospital
315436	<=35	KMA	Y	0 - No		Single/never married	No formal education	Ashanti	15	1-2	Premenopausal	No	Full Questionnaire	1)Hospital
315500	<=35	Ejisu Juaben	Y	0 - No		Unknown/missing	Primary school or less	Ashanti	15	1-2	Premenopausal	No	Full Questionnaire	1)Hospital
316135	>=55	KMA	Y	0 - No		Divorced/separated	No formal education	Northern	15	3-4	Postmenopausal	No	Full Questionnaire	1)Hospital
316316	<=35	Atwima Kwanwoma	Y	0 - No		Married	No formal education	Ashanti	<15	1-2	Premenopausal	No	Full Questionnaire	1)Hospital
316524	45-54	KMA	Y	0 - No		Married	Primary school or less	Ashanti	16	3-4	Postmenopausal	No	Full Questionnaire	3)Home
317281	>=55	Tema	Y	0 - No		Widowed	Some college, vocational, or technical	Volta	>=17	>=5	Postmenopausal	No	Full Questionnaire	1)Hospital
317882	Unknown/Missing	Afigya Kwabre	Y	0 - No		Married	No formal education	Upper West	Unknown/Missing	>=5	Premenopausal	No	Full Questionnaire	1)Hospital
318922	>=55	Tema	Y	0 - No		Unknown/missing	Primary school or less	Volta	<15	Nulliparious	Premenopausal	No	Full Questionnaire	1)Hospital
319002	45-54	KMA	Y	0 - No		Single/never married	No formal education	Ashanti	16	Nulliparious	Premenopausal	No	Full Questionnaire	1)Hospital
319357	35-44	KMA	Y	0 - No		Living with partner	Junior secondary	Ashanti	<15	1-2	Premenopausal	No	Full Questionnaire	1)Hospital
319767	45-54	AMA	Y	0 - No		Married	Completed college or higher	Greater Accra	15	3-4	Premenopausal	No	Full Questionnaire	1)Hospital
321151	<=35	KMA	Y	0 - No		Living with partner	Primary school or less	Ashanti	15	1-2	Premenopausal	No	Full Questionnaire	1)Hospital
322791	45-54	KMA	Y	0 - No		Married	Primary school or less	Ashanti	<15	>=5	Premenopausal	No	Full Questionnaire	1)Hospital
324006	45-54	Mampong	Y	0 - No		Widowed	Primary school or less	Ashanti	<15	>=5	Postmenopausal	No	Full Questionnaire	3)Home
324390	35-44	KMA	Y	0 - No		Divorced/separated	No formal education	Ashanti	16	1-2	Premenopausal	No	Full Questionnaire	1)Hospital
325602	45-54	AMA	Y	0 - No		Married	Junior secondary	Greater Accra	<15	3-4	Premenopausal	No	Full Questionnaire	1)Hospital
327793	>=55	KMA	Y	0 - No		Widowed	No formal education	Upper East	15	>=5	Postmenopausal	No	Full Questionnaire	3)Home
328619	>=55	Atwima Kwanwoma	Y	0 - No		Living with partner	No formal education	Ashanti	Unknown/Missing	3-4	Postmenopausal	No	Full Questionnaire	1)Hospital
329428	35-44	KMA	Y	0 - No		Married	Completed college or higher	Greater Accra	<15	1-2	Premenopausal	No	Full Questionnaire	1)Hospital
329497	>=55	Ga South	Y	0 - No		Married	No formal education	Greater Accra	16	1-2	Postmenopausal	No	Full Questionnaire	1)Hospital
329653	45-54	KMA	Y	0 - No		Widowed	Primary school or less	Ashanti	<15	3-4	Postmenopausal	No	Full Questionnaire	3)Home
329958	>=55	Ashaiman	Y	0 - No		Single/never married	No formal education	Volta	Unknown/Missing	1-2	Postmenopausal	No	Full Questionnaire	1)Hospital
330099	>=55	KMA	Y	0 - No		Unknown/missing	Unknown/missing	Unknown/Missing	<15	>=5	Postmenopausal	No	Critical questions or partial questionnaire	1)Hospital
331317	>=55	AMA	Y	0 - No		Married	Senior secondary	Western	<15	>=5	.	No	Full Questionnaire	1)Hospital
332708	45-54	KMA	Y	0 - No		Single/never married	No formal education	Ashanti	15	1-2	Premenopausal	No	Full Questionnaire	1)Hospital
332996	45-54	KMA	Y	0 - No		Married	Senior secondary	Eastern	>=17	3-4	Premenopausal	No	Full Questionnaire	1)Hospital
333154	45-54	Adenta	Y	0 - No		Married	Primary school or less	Volta	15	3-4	Premenopausal	No	Full Questionnaire	1)Hospital
333243	35-44	KMA	Y	0 - No		Unknown/missing	Senior secondary	Ashanti	<15	Nulliparious	Premenopausal	No	Full Questionnaire	3)Home
333850	>=55	AMA	Y	0 - No		Divorced/separated	Other	Brong Ahafo	16	3-4	Postmenopausal	No	Full Questionnaire	1)Hospital
335712	<=35	Bosumtwi	Y	0 - No		Unknown/missing	Junior secondary	Unknown/Missing	<15	Nulliparious	Premenopausal	No	Full Questionnaire	1)Hospital
336538	>=55	AMA	Y	0 - No		Unknown/missing	Some college, vocational, or technical	Outside Ghana(specify country)	Unknown/Missing	1-2	Postmenopausal	No	Full Questionnaire	1)Hospital
336599	35-44	KMA	Y	0 - No		Married	Primary school or less	Greater Accra	<15	>=5	Premenopausal	No	Full Questionnaire	3)Home
337067	45-54	Tema	Y	1 - Yes	ENROLLED	Married	Junior secondary	Eastern	15	>=5	Postmenopausal	No	Full Questionnaire	1)Hospital
338312	>=55	KMA	Y	0 - No		Divorced/separated	Some college, vocational, or technical	Ashanti	16	3-4	Postmenopausal	No	Full Questionnaire	4)Other(specify)
338376	<=35	Atwima Nwabiagya	Y	1 - Yes	ENROLLED	Unknown/missing	Junior secondary	Ashanti	15	Nulliparious	Premenopausal	No	Full Questionnaire	3)Home
338468	<=35	KMA	Y	0 - No		Married	Completed college or higher	Ashanti	16	1-2	Premenopausal	No	Full Questionnaire	1)Hospital
338834	35-44	KMA	Y	0 - No		Married	Junior secondary	Ashanti	15	3-4	Premenopausal	No	Full Questionnaire	1)Hospital
339212	45-54	AMA	Y	0 - No		Single/never married	Senior secondary	Greater Accra	>=17	1-2	Premenopausal	No	Full Questionnaire	1)Hospital
339436	35-44	Ga West	Y	0 - No		Married	No formal education	Greater Accra	Unknown/Missing	3-4	Premenopausal	No	Full Questionnaire	1)Hospital
339981	35-44	AMA	Y	0 - No		Married	Junior secondary	Volta	>=17	3-4	Premenopausal	No	Full Questionnaire	1)Hospital
340880	35-44	Atwima Nwabiagya	Y	0 - No		Married	Junior secondary	Ashanti	>=17	>=5	Premenopausal	No	Full Questionnaire	1)Hospital
341083	45-54	KMA	Y	0 - No		Married	Junior secondary	Ashanti	>=17	3-4	Unknown/missing	No	Full Questionnaire	1)Hospital
344782	35-44	Kwabre	Y	0 - No		Married	Senior secondary	Ashanti	15	1-2	Premenopausal	No	Full Questionnaire	1)Hospital
344791	45-54	KMA	Y	0 - No		Married	No formal education	Brong Ahafo	16	>=5	Premenopausal	No	Full Questionnaire	1)Hospital
344825	45-54	KMA	Y	0 - No		Married	Senior secondary	Ashanti	<15	>=5	Premenopausal	No	Full Questionnaire	1)Hospital
345465	45-54	KMA	Y	0 - No		Married	Junior secondary	Ashanti	16	Nulliparious	Premenopausal	No	Full Questionnaire	1)Hospital
345533	35-44	Bekwai Municipal	Y	0 - No		Married	Primary school or less	Ashanti	15	3-4	Premenopausal	No	Full Questionnaire	1)Hospital
345594	35-44	KMA	Y	0 - No		Married	Junior secondary	Ashanti	<15	3-4	Premenopausal	No	Full Questionnaire	1)Hospital
345633	35-44	AMA	Y	0 - No		Single/never married	No formal education	Upper West	Unknown/Missing	>=5	Postmenopausal	No	Full Questionnaire	1)Hospital
345878	45-54	KMA	Y	0 - No		Widowed	Primary school or less	Ashanti	<15	Nulliparious	Premenopausal	No	Full Questionnaire	1)Hospital
345935	<=35	Bosumtwi	Y	0 - No		Married	No formal education	Ashanti	15	3-4	Premenopausal	No	Full Questionnaire	1)Hospital
346047	45-54	KMA	Y	0 - No		Married	Junior secondary	Ashanti	>=17	>=5	Postmenopausal	No	Full Questionnaire	1)Hospital
346748	45-54	Atwima Kwanwoma	Y	0 - No		Married	Junior secondary	Ashanti	>=17	1-2	Postmenopausal	No	Full Questionnaire	1)Hospital
347322	>=55	AMA	Y	0 - No		Married	Senior secondary	Greater Accra	>=17	>=5	Postmenopausal	No	Full Questionnaire	1)Hospital
347417	45-54	Kwabre	Y	0 - No		Married	Junior secondary	Ashanti	16	>=5	Premenopausal	No	Full Questionnaire	3)Home
348089	35-44	Akwapim South	Y	0 - No		Married	Other	Ashanti	<15	>=5	Premenopausal	No	Full Questionnaire	1)Hospital
348745	>=55	Ejisu Juaben	Y	0 - No		Single/never married	Senior secondary	Ashanti	16	>=5	Postmenopausal	No	Full Questionnaire	1)Hospital
349474	45-54	AMA	Y	0 - No		Living with partner	Junior secondary	Greater Accra	15	3-4	Postmenopausal	No	Full Questionnaire	1)Hospital
350311	>=55	AMA	Y	0 - No		Married	Junior secondary	Volta	>=17	3-4	Postmenopausal	No	Full Questionnaire	1)Hospital
351040	35-44	Afigya Kwabre	Y	0 - No		Living with partner	Primary school or less	Ashanti	<15	1-2	Premenopausal	No	Full Questionnaire	1)Hospital
352212	<=35	AMA	Y	0 - No		Married	Junior secondary	Volta	>=17	1-2	Premenopausal	No	Full Questionnaire	1)Hospital
353054	45-54	KMA	Y	0 - No		Single/never married	Junior secondary	Ashanti	16	1-2	Postmenopausal	No	Full Questionnaire	1)Hospital
353079	35-44	Ejisu Juaben	Y	0 - No		Married	Junior secondary	Ashanti	<15	>=5	Premenopausal	No	Full Questionnaire	3)Home
353910	45-54	KMA	Y	0 - No		Living with partner	Some college, vocational, or technical	Greater Accra	15	3-4	Premenopausal	No	Full Questionnaire	1)Hospital
355193	>=55	Bosumtwi	Y	0 - No		Married	No formal education	Ashanti	16	3-4	Postmenopausal	No	Full Questionnaire	1)Hospital
355693	45-54	AMA	Y	0 - No		Married	No formal education	Volta	>=17	>=5	Premenopausal	No	Full Questionnaire	1)Hospital
356278	45-54	Ejisu Juaben	Y	0 - No		Widowed	Primary school or less	Ashanti	16	3-4	Premenopausal	No	Full Questionnaire	1)Hospital
356440	>=55	Mampong	Y	0 - No		Single/never married	No formal education	Northern	<15	>=5	Postmenopausal	No	Full Questionnaire	3)Home
357395	45-54	Bekwai Municipal	Y	0 - No		Married	Junior secondary	Ashanti	>=17	1-2	Premenopausal	No	Full Questionnaire	1)Hospital
358317	<=35	Atwima Kwanwoma	Y	0 - No		Living with partner	Primary school or less	Ashanti	>=17	1-2	Premenopausal	No	Full Questionnaire	1)Hospital
358758	<=35	Afigya Kwabre	Y	0 - No		Living with partner	Junior secondary	Ashanti	16	1-2	Premenopausal	No	Full Questionnaire	1)Hospital
359108	<=35	Mampong	Y	1 - Yes	ENROLLED	Married	Primary school or less	Brong Ahafo	<15	3-4	Premenopausal	No	Full Questionnaire	1)Hospital
360141	45-54	KMA	Y	0 - No		Married	Primary school or less	Ashanti	15	>=5	Postmenopausal	No	Full Questionnaire	1)Hospital
360348	35-44	AMA	Y	1 - Yes	ENROLLED	Married	No formal education	Eastern	16	1-2	Premenopausal	No	Full Questionnaire	1)Hospital
361035	35-44	Ejisu Juaben	Y	0 - No		Unknown/missing	Unknown/missing	Unknown/Missing	15	1-2	Premenopausal	No	Critical questions or partial questionnaire	1)Hospital
363274	<=35	KMA	Y	1 - Yes	ENROLLED	Married	Junior secondary	Ashanti	15	3-4	Premenopausal	No	Full Questionnaire	3)Home
364150	<=35	Kwabre	Y	0 - No		Unknown/missing	Senior secondary	Brong Ahafo	<15	Nulliparious	Premenopausal	No	Full Questionnaire	1)Hospital
364253	>=55	Bosumtwi	Y	0 - No		Married	Junior secondary	Ashanti	<15	3-4	Postmenopausal	No	Full Questionnaire	3)Home
364315	>=55	Ga West	Y	0 - No		Married	Junior secondary	Greater Accra	Unknown/Missing	>=5	Postmenopausal	No	Full Questionnaire	1)Hospital
365085	35-44	Tema	Y	1 - Yes	ENROLLED	Married	Junior secondary	Outside Ghana(specify country)	16	1-2	Premenopausal	No	Full Questionnaire	1)Hospital
365656	>=55	KMA	Y	0 - No		Widowed	Junior secondary	Ashanti	>=17	1-2	Postmenopausal	No	Full Questionnaire	1)Hospital
365980	<=35	Ga South	Y	1 - Yes	ENROLLED	Unknown/missing	Completed college or higher	Greater Accra	>=17	Nulliparious	Premenopausal	No	Full Questionnaire	1)Hospital
366191	45-54	Ledzokuku-Krowor	Y	0 - No		Widowed	Other	Volta	15	3-4	Postmenopausal	No	Full Questionnaire	1)Hospital
367178	<=35	KMA	Y	0 - No		Married	Some college, vocational, or technical	Brong Ahafo	<15	1-2	Premenopausal	No	Full Questionnaire	1)Hospital
367542	45-54	Afigya Kwabre	Y	0 - No		Married	Junior secondary	Ashanti	15	>=5	Postmenopausal	No	Full Questionnaire	1)Hospital
368543	>=55	KMA	Y	0 - No		Widowed	Primary school or less	Ashanti	<15	1-2	Postmenopausal	No	Full Questionnaire	1)Hospital
369278	45-54	Ejisu Juaben	Y	0 - No		Widowed	Senior secondary	Ashanti	15	3-4	Postmenopausal	No	Full Questionnaire	1)Hospital
369991	45-54	KMA	Y	0 - No		Married	Senior secondary	Ashanti	16	3-4	Postmenopausal	No	Full Questionnaire	1)Hospital
370229	<=35	KMA	Y	0 - No		Married	Completed college or higher	Greater Accra	<15	Nulliparious	Premenopausal	No	Full Questionnaire	1)Hospital
370337	35-44	AMA	Y	0 - No		Married	Some college, vocational, or technical	Eastern	<15	1-2	Premenopausal	No	Full Questionnaire	1)Hospital
370564	>=55	KMA	Y	0 - No		Married	No formal education	Ashanti	<15	>=5	Postmenopausal	No	Full Questionnaire	1)Hospital
372926	35-44	KMA	Y	0 - No		Married	Some college, vocational, or technical	Ashanti	>=17	3-4	Premenopausal	No	Full Questionnaire	4)Other(specify)
373078	35-44	Afigya Kwabre	Y	0 - No		Married	Primary school or less	Ashanti	Unknown/Missing	>=5	Premenopausal	No	Full Questionnaire	1)Hospital
373119	45-54	KMA	Y	0 - No		Unknown/missing	Unknown/missing	Unknown/Missing	Unknown/Missing	3-4	Premenopausal	No	Critical questions or partial questionnaire	1)Hospital
373510	>=55	KMA	Y	0 - No		Married	Junior secondary	Ashanti	15	>=5	Postmenopausal	No	Full Questionnaire	3)Home
374041	>=55	Bosumtwi	Y	0 - No		Single/never married	Primary school or less	Ashanti	Unknown/Missing	>=5	Postmenopausal	No	Full Questionnaire	1)Hospital
374521	35-44	KMA	Y	0 - No		Widowed	No formal education	Ashanti	15	>=5	Premenopausal	No	Full Questionnaire	1)Hospital
374574	35-44	AMA	Y	0 - No		Married	Junior secondary	Greater Accra	<15	3-4	Premenopausal	No	Full Questionnaire	1)Hospital
374904	35-44	KMA	Y	0 - No		Widowed	Some college, vocational, or technical	Ashanti	15	3-4	Premenopausal	No	Full Questionnaire	1)Hospital
374974	>=55	KMA	Y	0 - No		Married	No formal education	Volta	<15	3-4	Postmenopausal	No	Full Questionnaire	1)Hospital
375617	35-44	KMA	Y	0 - No		Married	No formal education	Ashanti	>=17	>=5	Premenopausal	No	Full Questionnaire	1)Hospital
375985	35-44	KMA	Y	0 - No		Married	Junior secondary	Ashanti	<15	3-4	Premenopausal	No	Full Questionnaire	1)Hospital
376706	45-54	AMA	Y	0 - No		Married	Other	Greater Accra	>=17	3-4	Premenopausal	No	Full Questionnaire	1)Hospital
377118	35-44	Ejisu Juaben	Y	0 - No		Married	Junior secondary	Ashanti	15	3-4	Premenopausal	No	Full Questionnaire	1)Hospital
377510	>=55	KMA	Y	0 - No		Divorced/separated	No formal education	Volta	Unknown/Missing	>=5	Postmenopausal	No	Full Questionnaire	1)Hospital
378119	>=55	KMA	Y	0 - No		Married	No formal education	Ashanti	<15	>=5	Postmenopausal	No	Full Questionnaire	3)Home
378859	<=35	KMA	Y	0 - No		Married	Junior secondary	Ashanti	15	Nulliparious	Premenopausal	No	Full Questionnaire	1)Hospital
378915	35-44	AMA	Y	0 - No		Widowed	Junior secondary	Greater Accra	<15	1-2	Premenopausal	No	Full Questionnaire	1)Hospital
379150	45-54	KMA	Y	0 - No		Unknown/missing	Some college, vocational, or technical	Ashanti	<15	Nulliparious	Postmenopausal	No	Full Questionnaire	1)Hospital
379312	<=35	Adenta	Y	0 - No		Married	Junior secondary	Central	>=17	3-4	Premenopausal	No	Full Questionnaire	1)Hospital
379491	45-54	Ejisu Juaben	Y	0 - No		Widowed	Senior secondary	Ashanti	15	1-2	Postmenopausal	No	Full Questionnaire	1)Hospital
379874	<=35	KMA	Y	0 - No		Living with partner	Junior secondary	Ashanti	16	Nulliparious	Premenopausal	No	Full Questionnaire	1)Hospital
380112	35-44	Atwima Kwanwoma	Y	0 - No		Widowed	Junior secondary	Ashanti	>=17	3-4	Premenopausal	No	Full Questionnaire	1)Hospital
381312	45-54	AMA	Y	0 - No		Single/never married	Some college, vocational, or technical	Volta	>=17	3-4	Postmenopausal	No	Full Questionnaire	1)Hospital
381462	45-54	Ashaiman	Y	1 - Yes	ENROLLED	Unknown/missing	Unknown/missing	Unknown/Missing	<15	>=5	Postmenopausal	No	Critical questions or partial questionnaire	1)Hospital
381924	45-54	Atwima Kwanwoma	Y	0 - No		Married	No formal education	Ashanti	Unknown/Missing	>=5	Premenopausal	Yes	Full Questionnaire	1)Hospital
382441	45-54	Dangbe East	Y	1 - Yes	ENROLLED	Divorced/separated	Some college, vocational, or technical	Volta	15	3-4	Postmenopausal	No	Full Questionnaire	1)Hospital
383468	45-54	Dangbe West	Y	0 - No		Married	No formal education	Eastern	16	>=5	Postmenopausal	No	Full Questionnaire	1)Hospital
383564	<=35	KMA	Y	0 - No		Married	Junior secondary	Ashanti	16	3-4	Premenopausal	No	Full Questionnaire	1)Hospital
384191	45-54	AMA	Y	0 - No		Married	Senior secondary	Greater Accra	>=17	>=5	Premenopausal	No	Full Questionnaire	1)Hospital
384489	35-44	AMA	Y	0 - No		Unknown/missing	Some college, vocational, or technical	Greater Accra	<15	Nulliparious	Premenopausal	No	Full Questionnaire	1)Hospital
385280	<=35	KMA	Y	0 - No		Married	Junior secondary	Ashanti	15	3-4	Premenopausal	No	Full Questionnaire	1)Hospital
387771	>=55	AMA	Y	0 - No		Unknown/missing	Unknown/missing	Unknown/Missing	15	3-4	Postmenopausal	No	Critical questions or partial questionnaire	1)Hospital
387919	>=55	KMA	Y	1 - Yes	ENROLLED	Married	Junior secondary	Ashanti	<15	>=5	Postmenopausal	No	Full Questionnaire	3)Home
389207	35-44	Atwima Nwabiagya	Y	0 - No		Married	No formal education	Ashanti	16	>=5	Premenopausal	No	Full Questionnaire	3)Home
389296	>=55	AMA	Y	0 - No		Married	Primary school or less	Volta	Unknown/Missing	3-4	Postmenopausal	No	Critical questions or partial questionnaire	1)Hospital
389548	>=55	KMA	Y	0 - No		Single/never married	No formal education	Ashanti	>=17	>=5	Postmenopausal	No	Full Questionnaire	1)Hospital
389832	35-44	KMA	Y	0 - No		Unknown/missing	Some college, vocational, or technical	Ashanti	<15	1-2	Premenopausal	No	Full Questionnaire	3)Home
390065	45-54	Ledzokuku-Krowor	Y	1 - Yes	ENROLLED	Married	Primary school or less	Brong Ahafo	16	1-2	Premenopausal	No	Full Questionnaire	3)Home
390324	35-44	KMA	Y	0 - No		Unknown/missing	No formal education	Ashanti	<15	Nulliparious	Premenopausal	No	Full Questionnaire	1)Hospital
390828	35-44	KMA	Y	0 - No		Married	No formal education	Upper West	15	3-4	Premenopausal	No	Full Questionnaire	1)Hospital
390922	<=35	Tema	Y	0 - No		Married	Completed college or higher	Greater Accra	<15	1-2	Premenopausal	No	Full Questionnaire	1)Hospital
391261	<=35	Awutu Senya	Y	0 - No		Married	Primary school or less	Central	>=17	3-4	Premenopausal	No	Full Questionnaire	1)Hospital
392736	>=55	Akwapim South	Y	0 - No		Married	Senior secondary	Eastern	>=17	>=5	Postmenopausal	No	Full Questionnaire	1)Hospital
393510	35-44	Afigya Kwabre	Y	0 - No		Living with partner	Primary school or less	Ashanti	16	>=5	Premenopausal	No	Full Questionnaire	3)Home
394072	45-54	KMA	Y	0 - No		Divorced/separated	Some college, vocational, or technical	Ashanti	>=17	3-4	Postmenopausal	No	Full Questionnaire	4)Other(specify)
394282	>=55	Bosumtwi	Y	0 - No		Single/never married	Junior secondary	Ashanti	16	3-4	Postmenopausal	No	Full Questionnaire	1)Hospital
394544	<=35	KMA	Y	0 - No		Living with partner	Junior secondary	Ashanti	15	Nulliparious	Premenopausal	No	Full Questionnaire	1)Hospital
395127	35-44	AMA	Y	0 - No		Unknown/missing	Junior secondary	Ashanti	>=17	1-2	Premenopausal	No	Full Questionnaire	1)Hospital
395795	35-44	Ga East	Y	0 - No		Widowed	Some college, vocational, or technical	Greater Accra	15	3-4	Premenopausal	No	Full Questionnaire	1)Hospital
396034	>=55	Ejisu Juaben	Y	0 - No		Single/never married	No formal education	Ashanti	Unknown/Missing	>=5	Postmenopausal	Yes	Full Questionnaire	1)Hospital
396415	45-54	Awutu Senya	Y	0 - No		Living with partner	No formal education	Central	Unknown/Missing	>=5	Postmenopausal	No	Full Questionnaire	1)Hospital
396653	45-54	Atwima Kwanwoma	Y	0 - No		Widowed	Senior secondary	Ashanti	<15	3-4	Postmenopausal	No	Full Questionnaire	1)Hospital
397911	35-44	Tema	Y	1 - Yes	ENROLLED	Unknown/missing	Unknown/missing	Unknown/Missing	Unknown/Missing	Unknown/Missing	Premenopausal	Unknown/Missing	Critical questions or partial questionnaire	3)Home
397937	45-54	KMA	Y	0 - No		Married	No formal education	Ashanti	15	3-4	Premenopausal	No	Full Questionnaire	1)Hospital
398126	35-44	AMA	Y	0 - No		Married	Junior secondary	Volta	16	3-4	Premenopausal	No	Full Questionnaire	1)Hospital
398232	45-54	Tema	Y	0 - No		Married	Other	Volta	>=17	3-4	Postmenopausal	No	Full Questionnaire	1)Hospital
398522	45-54	Bekwai Municipal	Y	0 - No		Married	Senior secondary	Eastern	15	3-4	Premenopausal	No	Full Questionnaire	1)Hospital
398961	45-54	Dangbe West	Y	0 - No		Married	Junior secondary	Eastern	16	3-4	Premenopausal	No	Full Questionnaire	1)Hospital
400221	45-54	KMA	Y	0 - No		Married	Senior secondary	Greater Accra	>=17	3-4	Postmenopausal	No	Full Questionnaire	1)Hospital
401799	45-54	Atwima Kwanwoma	Y	0 - No		Single/never married	Primary school or less	Ashanti	Unknown/Missing	3-4	Premenopausal	No	Full Questionnaire	3)Home
402095	<=35	KMA	Y	0 - No		Unknown/missing	Primary school or less	Ashanti	15	1-2	Premenopausal	No	Full Questionnaire	1)Hospital
402609	>=55	KMA	Y	0 - No		Single/never married	No formal education	Ashanti	Unknown/Missing	3-4	Postmenopausal	No	Full Questionnaire	1)Hospital
402845	>=55	AMA	Y	0 - No		Married	No formal education	Eastern	Unknown/Missing	>=5	Postmenopausal	No	Full Questionnaire	1)Hospital
403285	35-44	KMA	Y	0 - No		Married	Junior secondary	Ashanti	16	1-2	Premenopausal	No	Full Questionnaire	1)Hospital
404124	35-44	KMA	Y	0 - No		Unknown/missing	Primary school or less	Ashanti	15	1-2	Premenopausal	No	Full Questionnaire	1)Hospital
404210	35-44	KMA	Y	0 - No		Married	Senior secondary	Volta	<15	3-4	Premenopausal	No	Full Questionnaire	1)Hospital
404787	<=35	Mampong	Y	0 - No		Unknown/missing	Senior secondary	Ashanti	<15	Nulliparious	Premenopausal	No	Full Questionnaire	1)Hospital
405213	<=35	Mampong	Y	0 - No		Unknown/missing	Some college, vocational, or technical	Ashanti	>=17	Nulliparious	Premenopausal	No	Full Questionnaire	1)Hospital
405526	45-54	Ga South	Y	1 - Yes	ENROLLED	Widowed	Some college, vocational, or technical	Greater Accra	<15	3-4	Postmenopausal	No	Full Questionnaire	1)Hospital
405677	45-54	Atwima Kwanwoma	Y	0 - No		Married	Junior secondary	Ashanti	16	1-2	Premenopausal	No	Full Questionnaire	1)Hospital
405708	45-54	AMA	Y	0 - No		Married	No formal education	Northern	>=17	>=5	Premenopausal	No	Full Questionnaire	1)Hospital
405867	35-44	Afigya Kwabre	Y	0 - No		Married	Junior secondary	Greater Accra	<15	3-4	Premenopausal	No	Full Questionnaire	1)Hospital
406058	45-54	Dangbe West	Y	0 - No		Married	Junior secondary	Eastern	Unknown/Missing	3-4	Postmenopausal	No	Full Questionnaire	1)Hospital
406812	45-54	AMA	Y	0 - No		Unknown/missing	Some college, vocational, or technical	Western	15	1-2	Postmenopausal	No	Full Questionnaire	1)Hospital
407123	>=55	Dangbe West	Y	0 - No		Single/never married	Other	Greater Accra	15	1-2	Postmenopausal	No	Full Questionnaire	1)Hospital
407791	35-44	Mampong	Y	0 - No		Married	Senior secondary	Brong Ahafo	16	1-2	Premenopausal	No	Full Questionnaire	1)Hospital
408113	45-54	Ejisu Juaben	Y	0 - No		Married	Some college, vocational, or technical	Ashanti	15	>=5	Postmenopausal	No	Full Questionnaire	1)Hospital
408295	35-44	Bekwai Municipal	Y	0 - No		Single/never married	No formal education	Ashanti	15	3-4	Premenopausal	No	Full Questionnaire	1)Hospital
408646	<=35	Tema	Y	1 - Yes	ENROLLED	Living with partner	Primary school or less	Greater Accra	<15	>=5	Premenopausal	No	Full Questionnaire	1)Hospital
408728	45-54	Atwima Kwanwoma	Y	0 - No		Divorced/separated	Junior secondary	Ashanti	15	>=5	Premenopausal	No	Full Questionnaire	1)Hospital
409010	35-44	Bosumtwi	Y	0 - No		Married	Junior secondary	Ashanti	15	>=5	Premenopausal	No	Full Questionnaire	1)Hospital
409786	>=55	AMA	Y	0 - No		Single/never married	No formal education	Greater Accra	<15	>=5	Postmenopausal	No	Full Questionnaire	1)Hospital
410289	35-44	Ga South	Y	1 - Yes	ENROLLED	Married	Senior secondary	Eastern	<15	1-2	Premenopausal	No	Full Questionnaire	3)Home
411120	>=55	AMA	Y	0 - No		Unknown/missing	Unknown/missing	Unknown/Missing	Unknown/Missing	>=5	Postmenopausal	No	Critical questions or partial questionnaire	1)Hospital
413315	35-44	Bosumtwi	Y	0 - No		Married	No formal education	Ashanti	15	>=5	Premenopausal	No	Full Questionnaire	4)Other(specify)
413697	>=55	KMA	Y	0 - No		Widowed	Junior secondary	Ashanti	15	>=5	Postmenopausal	No	Full Questionnaire	1)Hospital
414137	45-54	AMA	Y	0 - No		Married	Other	Greater Accra	>=17	Nulliparious	Premenopausal	No	Full Questionnaire	1)Hospital
414488	>=55	Ga South	Y	0 - No		Married	Junior secondary	Ashanti	15	3-4	Postmenopausal	No	Full Questionnaire	1)Hospital
414723	35-44	Kwabre	Y	0 - No		Unknown/missing	Primary school or less	Ashanti	16	3-4	Premenopausal	No	Full Questionnaire	1)Hospital
416102	35-44	KMA	Y	0 - No		Married	Junior secondary	Ashanti	15	3-4	Premenopausal	No	Full Questionnaire	1)Hospital
416158	35-44	Akwapim South	Y	0 - No		Married	Senior secondary	Greater Accra	<15	1-2	Premenopausal	No	Full Questionnaire	1)Hospital
416187	35-44	Bekwai Municipal	Y	0 - No		Married	No formal education	Ashanti	16	3-4	Premenopausal	No	Full Questionnaire	1)Hospital
416759	45-54	KMA	Y	0 - No		Single/never married	Junior secondary	Ashanti	15	>=5	Premenopausal	No	Full Questionnaire	1)Hospital
417397	<=35	AMA	Y	1 - Yes	ENROLLED	Married	Junior secondary	Eastern	16	1-2	Premenopausal	No	Full Questionnaire	1)Hospital
418914	<=35	Ledzokuku-Krowor	Y	1 - Yes	ENROLLED	Unknown/missing	Junior secondary	Brong Ahafo	<15	1-2	Premenopausal	No	Full Questionnaire	3)Home
419364	35-44	KMA	Y	0 - No		Married	Junior secondary	Ashanti	15	>=5	Premenopausal	No	Full Questionnaire	1)Hospital
420060	35-44	KMA	Y	0 - No		Married	Senior secondary	Ashanti	>=17	3-4	Premenopausal	No	Full Questionnaire	1)Hospital
420914	45-54	KMA	Y	0 - No		Married	Primary school or less	Ashanti	16	>=5	Postmenopausal	No	Full Questionnaire	1)Hospital
421272	<=35	KMA	Y	0 - No		Unknown/missing	Senior secondary	Ashanti	15	Nulliparious	Premenopausal	No	Full Questionnaire	1)Hospital
421305	45-54	Ga South	Y	0 - No		Divorced/separated	Some college, vocational, or technical	Eastern	<15	1-2	Postmenopausal	No	Full Questionnaire	1)Hospital
422415	>=55	Mampong	Y	0 - No		Widowed	No formal education	Ashanti	Unknown/Missing	3-4	Postmenopausal	No	Full Questionnaire	1)Hospital
422636	35-44	Afigya Kwabre	Y	0 - No		Unknown/missing	Some college, vocational, or technical	Greater Accra	<15	1-2	Premenopausal	No	Full Questionnaire	1)Hospital
423955	45-54	AMA	Y	0 - No		Married	Primary school or less	Greater Accra	<15	3-4	Postmenopausal	No	Full Questionnaire	1)Hospital
424097	<=35	Ga South	Y	0 - No		Unknown/missing	Some college, vocational, or technical	Volta	<15	Nulliparious	Premenopausal	No	Full Questionnaire	1)Hospital
424377	45-54	Afigya Kwabre	Y	0 - No		Married	No formal education	Ashanti	>=17	1-2	Postmenopausal	No	Full Questionnaire	1)Hospital
425213	>=55	Dangbe West	Y	0 - No		Married	Primary school or less	Eastern	>=17	>=5	Postmenopausal	No	Full Questionnaire	1)Hospital
427266	<=35	KMA	Y	0 - No		Married	Junior secondary	Ashanti	>=17	3-4	Premenopausal	No	Full Questionnaire	3)Home
428165	<=35	AMA	Y	0 - No		Unknown/missing	Completed college or higher	Brong Ahafo	<15	Nulliparious	Premenopausal	No	Full Questionnaire	1)Hospital
428520	45-54	Mampong	Y	0 - No		Married	Primary school or less	Ashanti	<15	3-4	Postmenopausal	No	Full Questionnaire	1)Hospital
428608	35-44	KMA	Y	0 - No		Married	Junior secondary	Ashanti	15	>=5	Premenopausal	No	Full Questionnaire	1)Hospital
429488	45-54	Tema	Y	0 - No		Married	Junior secondary	Eastern	>=17	3-4	Premenopausal	No	Full Questionnaire	1)Hospital
429901	<=35	KMA	Y	0 - No		Living with partner	Primary school or less	Ashanti	16	1-2	Premenopausal	No	Full Questionnaire	1)Hospital
429971	35-44	AMA	Y	0 - No		Married	Some college, vocational, or technical	Greater Accra	16	3-4	Premenopausal	No	Full Questionnaire	1)Hospital
430105	35-44	Afigya Kwabre	Y	0 - No		Widowed	Junior secondary	Ashanti	>=17	>=5	Premenopausal	No	Full Questionnaire	1)Hospital
430163	35-44	AMA	Y	0 - No		Married	Completed college or higher	Greater Accra	16	1-2	Premenopausal	No	Full Questionnaire	1)Hospital
430815	<=35	AMA	Y	0 - No		Unknown/missing	Senior secondary	Greater Accra	15	Nulliparious	Premenopausal	No	Full Questionnaire	1)Hospital
431046	45-54	Dangbe East	Y	0 - No		Married	Primary school or less	Volta	>=17	3-4	Premenopausal	No	Full Questionnaire	1)Hospital
431420	45-54	Atwima Kwanwoma	Y	0 - No		Married	No formal education	Ashanti	15	3-4	Premenopausal	No	Full Questionnaire	1)Hospital
431460	<=35	KMA	Y	0 - No		Married	Senior secondary	Ashanti	<15	3-4	Premenopausal	No	Full Questionnaire	1)Hospital
431656	35-44	KMA	Y	0 - No		Living with partner	Primary school or less	Ashanti	16	>=5	Premenopausal	No	Full Questionnaire	1)Hospital
431884	>=55	AMA	Y	0 - No		Married	Other	Volta	Unknown/Missing	>=5	Premenopausal	No	Full Questionnaire	1)Hospital
432187	45-54	Bosumtwi	Y	0 - No		Married	Senior secondary	Greater Accra	>=17	>=5	Premenopausal	No	Full Questionnaire	1)Hospital
434263	35-44	Ledzokuku-Krowor	Y	1 - Yes	ENROLLED	Living with partner	Senior secondary	Central	<15	1-2	Premenopausal	No	Full Questionnaire	3)Home
435505	<=35	Bosumtwi	Y	0 - No		Married	Primary school or less	Ashanti	<15	1-2	Premenopausal	No	Full Questionnaire	1)Hospital
435665	35-44	KMA	Y	0 - No		Married	Junior secondary	Central	<15	1-2	Premenopausal	No	Full Questionnaire	3)Home
435860	35-44	AMA	Y	0 - No		Unknown/missing	Senior secondary	Volta	>=17	Nulliparious	Premenopausal	No	Full Questionnaire	1)Hospital
435988	45-54	Atwima Nwabiagya	Y	0 - No		Married	No formal education	Ashanti	<15	>=5	Postmenopausal	No	Full Questionnaire	1)Hospital
436048	45-54	Ashaiman	Y	0 - No		Unknown/missing	No formal education	Greater Accra	16	3-4	Premenopausal	No	Full Questionnaire	1)Hospital
436385	35-44	Ejisu Juaben	Y	0 - No		Married	Junior secondary	Ashanti	<15	3-4	Premenopausal	No	Full Questionnaire	1)Hospital
436434	35-44	Mampong	Y	0 - No		Married	Junior secondary	Ashanti	>=17	>=5	Premenopausal	No	Full Questionnaire	1)Hospital
436887	>=55	Ga South	Y	0 - No		Married	Junior secondary	Ashanti	<15	Nulliparious	Postmenopausal	No	Full Questionnaire	1)Hospital
437727	<=35	Atwima Kwanwoma	Y	0 - No		Living with partner	Junior secondary	Ashanti	Unknown/Missing	1-2	Premenopausal	No	Full Questionnaire	1)Hospital
438113	>=55	Suhum/Kraboa Coaltar	Y	0 - No		Married	Senior secondary	Greater Accra	>=17	1-2	Postmenopausal	No	Full Questionnaire	1)Hospital
438605	35-44	KMA	Y	0 - No		Married	Junior secondary	Ashanti	15	3-4	Premenopausal	No	Full Questionnaire	3)Home
438636	<=35	KMA	Y	0 - No		Widowed	Junior secondary	Ashanti	15	1-2	Premenopausal	No	Full Questionnaire	1)Hospital
438665	45-54	KMA	Y	0 - No		Married	No formal education	Ashanti	>=17	>=5	Premenopausal	No	Full Questionnaire	1)Hospital
442876	45-54	Suhum/Kraboa Coaltar	Y	0 - No		Married	No formal education	Eastern	16	>=5	Premenopausal	No	Full Questionnaire	1)Hospital
442985	35-44	Bosumtwi	Y	0 - No		Married	No formal education	Ashanti	<15	3-4	Premenopausal	No	Full Questionnaire	1)Hospital
444652	45-54	Adenta	Y	0 - No		Unknown/missing	No formal education	Greater Accra	Unknown/Missing	Nulliparious	Premenopausal	No	Full Questionnaire	1)Hospital
445644	45-54	Tema	Y	0 - No		Married	Junior secondary	Greater Accra	16	1-2	Postmenopausal	No	Full Questionnaire	1)Hospital
446248	35-44	KMA	Y	0 - No		Living with partner	No formal education	Ashanti	15	3-4	Premenopausal	No	Full Questionnaire	1)Hospital
447458	35-44	Afigya Kwabre	Y	0 - No		Married	Senior secondary	Ashanti	15	>=5	Premenopausal	No	Full Questionnaire	1)Hospital
447485	>=55	Tema	Y	0 - No		Divorced/separated	Junior secondary	Greater Accra	<15	3-4	Postmenopausal	No	Full Questionnaire	1)Hospital
448845	<=35	KMA	Y	0 - No		Married	Primary school or less	Eastern	>=17	1-2	Premenopausal	No	Full Questionnaire	1)Hospital
449444	45-54	Kwabre	Y	0 - No		Married	Primary school or less	Ashanti	Unknown/Missing	>=5	Premenopausal	No	Full Questionnaire	1)Hospital
449631	35-44	KMA	Y	0 - No		Married	Primary school or less	Ashanti	>=17	1-2	Premenopausal	No	Full Questionnaire	1)Hospital
450222	35-44	Dangbe West	Y	1 - Yes	ENROLLED	Widowed	Primary school or less	Greater Accra	16	>=5	Postmenopausal	No	Full Questionnaire	3)Home
450435	45-54	Ashaiman	Y	1 - Yes	ENROLLED	Unknown/missing	Unknown/missing	Unknown/Missing	15	>=5	Postmenopausal	No	Critical questions or partial questionnaire	1)Hospital
450582	45-54	Tema	Y	0 - No		Married	Senior secondary	Central	15	3-4	Postmenopausal	No	Full Questionnaire	1)Hospital
450873	<=35	KMA	Y	0 - No		Married	No formal education	Ashanti	16	3-4	Premenopausal	No	Full Questionnaire	1)Hospital
451317	>=55	Ejisu Juaben	Y	0 - No		Widowed	No formal education	Ashanti	15	>=5	Postmenopausal	No	Full Questionnaire	1)Hospital
451688	45-54	KMA	Y	0 - No		Single/never married	No formal education	Upper East	Unknown/Missing	>=5	Postmenopausal	No	Full Questionnaire	1)Hospital
452885	45-54	KMA	Y	0 - No		Married	Junior secondary	Ashanti	16	1-2	Postmenopausal	No	Full Questionnaire	1)Hospital
455202	45-54	Ejisu Juaben	Y	0 - No		Unknown/missing	Junior secondary	Ashanti	Unknown/Missing	Nulliparious	Postmenopausal	No	Full Questionnaire	1)Hospital
455295	45-54	Ga East	Y	0 - No		Married	No formal education	Eastern	15	3-4	Postmenopausal	No	Full Questionnaire	1)Hospital
455790	<=35	AMA	Y	0 - No		Living with partner	Junior secondary	Greater Accra	<15	3-4	Premenopausal	No	Full Questionnaire	1)Hospital
457002	>=55	KMA	Y	0 - No		Single/never married	Junior secondary	Ashanti	<15	>=5	Postmenopausal	No	Full Questionnaire	1)Hospital
457067	>=55	Ejisu Juaben	Y	0 - No		Single/never married	No formal education	Ashanti	<15	3-4	Postmenopausal	No	Full Questionnaire	1)Hospital
457547	45-54	Tema	Y	0 - No		Married	Senior secondary	Greater Accra	>=17	3-4	Postmenopausal	No	Full Questionnaire	1)Hospital
457833	45-54	AMA	Y	0 - No		Married	Junior secondary	Greater Accra	16	3-4	Postmenopausal	No	Full Questionnaire	1)Hospital
458162	>=55	AMA	Y	0 - No		Married	No formal education	Central	<15	>=5	Postmenopausal	No	Full Questionnaire	1)Hospital
458303	45-54	KMA	Y	0 - No		Married	No formal education	Ashanti	>=17	3-4	Postmenopausal	No	Full Questionnaire	1)Hospital
458495	35-44	KMA	Y	0 - No		Unknown/missing	Junior secondary	Ashanti	<15	3-4	Premenopausal	Yes	Full Questionnaire	1)Hospital
459411	>=55	Tema	Y	0 - No		Married	Some college, vocational, or technical	Greater Accra	<15	3-4	Postmenopausal	No	Full Questionnaire	1)Hospital
459798	<=35	AMA	Y	0 - No		Married	Junior secondary	Volta	16	3-4	Premenopausal	No	Full Questionnaire	1)Hospital
460861	>=55	KMA	Y	0 - No		Widowed	Senior secondary	Eastern	>=17	>=5	Postmenopausal	No	Full Questionnaire	1)Hospital
461054	45-54	Tema	Y	0 - No		Single/never married	No formal education	Volta	Unknown/Missing	>=5	Postmenopausal	No	Full Questionnaire	1)Hospital
461647	>=55	Mampong	Y	0 - No		Married	Junior secondary	Ashanti	15	3-4	Postmenopausal	No	Full Questionnaire	1)Hospital
461900	<=35	KMA	Y	0 - No		Living with partner	Junior secondary	Ashanti	Unknown/Missing	3-4	Premenopausal	No	Full Questionnaire	1)Hospital
463361	>=55	KMA	Y	0 - No		Single/never married	No formal education	Ashanti	Unknown/Missing	3-4	Postmenopausal	No	Full Questionnaire	1)Hospital
463641	35-44	Dangbe West	Y	0 - No		Married	Primary school or less	Eastern	Unknown/Missing	3-4	Premenopausal	No	Full Questionnaire	1)Hospital
464562	35-44	Ga West	Y	1 - Yes	ENROLLED	Married	Primary school or less	Eastern	<15	1-2	Premenopausal	No	Full Questionnaire	3)Home
465095	35-44	KMA	Y	0 - No		Married	Junior secondary	Eastern	>=17	3-4	Premenopausal	No	Full Questionnaire	1)Hospital
465664	35-44	KMA	Y	0 - No		Married	Senior secondary	Ashanti	16	3-4	Premenopausal	No	Full Questionnaire	3)Home
465855	35-44	Kwabre	Y	0 - No		Single/never married	Primary school or less	Ashanti	15	3-4	Postmenopausal	No	Full Questionnaire	1)Hospital
466442	45-54	Bosumtwi	Y	0 - No		Married	Junior secondary	Ashanti	15	1-2	Postmenopausal	No	Full Questionnaire	1)Hospital
466866	35-44	KMA	Y	0 - No		Married	Primary school or less	Western	>=17	3-4	Premenopausal	No	Full Questionnaire	1)Hospital
467242	>=55	Ashaiman	Y	0 - No		Single/never married	No formal education	Volta	Unknown/Missing	1-2	Postmenopausal	No	Full Questionnaire	1)Hospital
467358	35-44	KMA	Y	0 - No		Married	Primary school or less	Ashanti	16	>=5	Premenopausal	No	Full Questionnaire	1)Hospital
467549	>=55	Bosumtwi	Y	0 - No		Widowed	Primary school or less	Ashanti	16	3-4	Postmenopausal	Yes	Full Questionnaire	1)Hospital
470874	>=55	KMA	Y	0 - No		Single/never married	Senior secondary	Ashanti	15	>=5	Postmenopausal	No	Full Questionnaire	1)Hospital
471963	35-44	Tema	Y	0 - No		Married	Other	Greater Accra	<15	3-4	Premenopausal	No	Full Questionnaire	1)Hospital
473670	>=55	Adenta	Y	0 - No		Single/never married	Junior secondary	Volta	Unknown/Missing	>=5	Postmenopausal	No	Full Questionnaire	1)Hospital
473779	35-44	AMA	Y	0 - No		Unknown/missing	Primary school or less	Unknown/Missing	15	1-2	Premenopausal	No	Full Questionnaire	1)Hospital
473854	35-44	Akwapim South	Y	0 - No		Married	Junior secondary	Greater Accra	<15	1-2	Premenopausal	No	Full Questionnaire	1)Hospital
475517	45-54	AMA	Y	0 - No		Married	Junior secondary	Ashanti	>=17	3-4	Postmenopausal	No	Full Questionnaire	1)Hospital
475567	>=55	Ejisu Juaben	Y	0 - No		Widowed	Primary school or less	Ashanti	>=17	>=5	Postmenopausal	Yes	Full Questionnaire	3)Home
475659	35-44	Ga South	Y	1 - Yes	ENROLLED	Married	Senior secondary	Ashanti	<15	1-2	Premenopausal	No	Full Questionnaire	3)Home
475954	45-54	KMA	Y	0 - No		Married	No formal education	Ashanti	<15	>=5	Premenopausal	No	Full Questionnaire	1)Hospital
476797	45-54	KMA	Y	0 - No		Married	Senior secondary	Ashanti	16	1-2	Postmenopausal	No	Full Questionnaire	1)Hospital
476869	45-54	KMA	Y	0 - No		Living with partner	Junior secondary	Western	>=17	3-4	Postmenopausal	No	Full Questionnaire	1)Hospital
477137	45-54	KMA	Y	0 - No		Widowed	Junior secondary	Ashanti	<15	3-4	Postmenopausal	No	Full Questionnaire	1)Hospital
477242	<=35	KMA	Y	0 - No		Unknown/missing	Some college, vocational, or technical	Ashanti	<15	Nulliparious	Premenopausal	No	Full Questionnaire	1)Hospital
478349	<=35	AMA	Y	0 - No		Married	No formal education	Volta	15	1-2	Premenopausal	No	Full Questionnaire	1)Hospital
478935	<=35	KMA	Y	0 - No		Unknown/missing	Senior secondary	Ashanti	16	1-2	Premenopausal	No	Full Questionnaire	1)Hospital
480878	45-54	KMA	Y	0 - No		Married	Primary school or less	Ashanti	16	1-2	Postmenopausal	No	Full Questionnaire	3)Home
481821	35-44	AMA	Y	0 - No		Married	Other	Eastern	>=17	3-4	Postmenopausal	No	Full Questionnaire	1)Hospital
481996	Unknown/Missing	AMA	Y	0 - No		Unknown/missing	Unknown/missing	Unknown/Missing	<15	1-2	Premenopausal	No	Critical questions or partial questionnaire	1)Hospital
482804	45-54	KMA	Y	0 - No		Married	No formal education	Brong Ahafo	16	3-4	Premenopausal	No	Full Questionnaire	1)Hospital
483234	>=55	KMA	Y	0 - No		Single/never married	Primary school or less	Ashanti	<15	>=5	Postmenopausal	No	Full Questionnaire	1)Hospital
483258	<=35	Ga East	Y	0 - No		Married	Primary school or less	Western	15	3-4	Premenopausal	No	Full Questionnaire	1)Hospital
483320	35-44	Bekwai Municipal	Y	0 - No		Single/never married	No formal education	Northern	Unknown/Missing	>=5	Postmenopausal	No	Full Questionnaire	1)Hospital
483766	35-44	Atwima Nwabiagya	Y	0 - No		Married	Junior secondary	Ashanti	16	1-2	Postmenopausal	No	Full Questionnaire	3)Home
483973	45-54	KMA	Y	0 - No		Married	No formal education	Ashanti	16	3-4	Premenopausal	No	Full Questionnaire	1)Hospital
484859	>=55	Atwima Kwanwoma	Y	0 - No		Married	Primary school or less	Central	15	Nulliparious	Postmenopausal	No	Full Questionnaire	1)Hospital
485410	>=55	KMA	Y	0 - No		Married	Senior secondary	Brong Ahafo	16	Nulliparious	Postmenopausal	No	Full Questionnaire	1)Hospital
485978	45-54	AMA	Y	1 - Yes	ENROLLED	Married	Senior secondary	Volta	<15	1-2	Premenopausal	No	Full Questionnaire	1)Hospital
486804	>=55	KMA	Y	0 - No		Widowed	Junior secondary	Central	16	>=5	Postmenopausal	No	Full Questionnaire	1)Hospital
487067	<=35	Tema	Y	1 - Yes	ENROLLED	Unknown/missing	Unknown/missing	Unknown/Missing	>=17	Unknown/Missing	Premenopausal	No	Critical questions or partial questionnaire	3)Home
488073	>=55	Atwima Nwabiagya	Y	0 - No		Single/never married	No formal education	Ashanti	15	>=5	Postmenopausal	No	Full Questionnaire	1)Hospital
488383	<=35	Atwima Kwanwoma	Y	0 - No		Married	Junior secondary	Ashanti	<15	3-4	Premenopausal	No	Full Questionnaire	3)Home
488769	45-54	Akwapim South	Y	0 - No		Single/never married	Other	Greater Accra	15	3-4	Postmenopausal	No	Full Questionnaire	1)Hospital
489130	<=35	Dangbe East	Y	1 - Yes	ENROLLED	Unknown/missing	Unknown/missing	Unknown/Missing	15	3-4	Premenopausal	No	Critical questions or partial questionnaire	3)Home
493414	>=55	Dangbe East	Y	0 - No		Single/never married	No formal education	Eastern	<15	>=5	Postmenopausal	No	Full Questionnaire	1)Hospital
493671	35-44	KMA	Y	0 - No		Married	Primary school or less	Ashanti	15	1-2	Premenopausal	No	Full Questionnaire	1)Hospital
494058	35-44	Awutu Senya	Y	0 - No		Divorced/separated	No formal education	Central	15	3-4	Premenopausal	No	Full Questionnaire	1)Hospital
495486	<=35	Ga West	Y	1 - Yes	ENROLLED	Married	No formal education	Greater Accra	<15	1-2	Premenopausal	No	Full Questionnaire	3)Home
496078	<=35	Ga West	Y	0 - No		Married	Junior secondary	Volta	Unknown/Missing	3-4	Premenopausal	Yes	Full Questionnaire	1)Hospital
497090	<=35	AMA	Y	0 - No		Unknown/missing	Completed college or higher	Greater Accra	<15	Nulliparious	Premenopausal	No	Full Questionnaire	1)Hospital
497679	45-54	KMA	Y	0 - No		Married	Junior secondary	Ashanti	Unknown/Missing	>=5	Postmenopausal	No	Full Questionnaire	1)Hospital
497917	>=55	KMA	Y	0 - No		Married	No formal education	Eastern	15	>=5	Postmenopausal	No	Full Questionnaire	3)Home
498434	45-54	KMA	Y	0 - No		Married	No formal education	Upper East	<15	>=5	Premenopausal	No	Full Questionnaire	1)Hospital
498889	45-54	KMA	Y	0 - No		Unknown/missing	Unknown/missing	Unknown/Missing	16	Unknown/Missing	Premenopausal	No	Critical questions or partial questionnaire	3)Home
500456	<=35	AMA	Y	0 - No		Living with partner	Junior secondary	Eastern	>=17	1-2	Premenopausal	No	Full Questionnaire	1)Hospital
501893	35-44	Bosumtwi	Y	0 - No		Married	No formal education	Ashanti	16	>=5	Premenopausal	No	Full Questionnaire	3)Home
502360	45-54	AMA	Y	1 - Yes	ENROLLED	Married	Senior secondary	Eastern	16	3-4	Postmenopausal	Yes	Full Questionnaire	1)Hospital
502890	<=35	Ledzokuku-Krowor	Y	0 - No		Married	Some college, vocational, or technical	Volta	<15	1-2	Premenopausal	Yes	Full Questionnaire	1)Hospital
503343	<=35	AMA	Y	0 - No		Unknown/missing	Junior secondary	Greater Accra	<15	1-2	Premenopausal	No	Full Questionnaire	1)Hospital
503817	<=35	AMA	Y	1 - Yes	ENROLLED	Unknown/missing	Junior secondary	Ashanti	<15	Nulliparious	Premenopausal	No	Full Questionnaire	3)Home
504443	45-54	Afigya Kwabre	Y	0 - No		Divorced/separated	Junior secondary	Ashanti	<15	>=5	Postmenopausal	No	Full Questionnaire	1)Hospital
505902	<=35	KMA	Y	0 - No		Unknown/missing	Some college, vocational, or technical	Ashanti	<15	Nulliparious	Premenopausal	No	Full Questionnaire	3)Home
506803	>=55	Atwima Nwabiagya	Y	0 - No		Married	Junior secondary	Ashanti	15	3-4	Postmenopausal	No	Critical questions or partial questionnaire	1)Hospital
507867	>=55	Akwapim South	Y	0 - No		Divorced/separated	Other	Greater Accra	16	3-4	Postmenopausal	No	Full Questionnaire	1)Hospital
509042	35-44	KMA	Y	0 - No		Married	Primary school or less	Ashanti	15	1-2	Premenopausal	No	Full Questionnaire	1)Hospital
509155	<=35	KMA	Y	0 - No		Married	Some college, vocational, or technical	Ashanti	<15	Nulliparious	Premenopausal	No	Full Questionnaire	1)Hospital
509513	<=35	KMA	Y	0 - No		Unknown/missing	Unknown/missing	Unknown/Missing	15	Nulliparious	Premenopausal	No	Critical questions or partial questionnaire	1)Hospital
509544	>=55	Ejisu Juaben	Y	0 - No		Single/never married	No formal education	Ashanti	15	>=5	Postmenopausal	No	Full Questionnaire	3)Home
513268	45-54	KMA	Y	0 - No		Married	No formal education	Upper East	<15	>=5	Postmenopausal	No	Full Questionnaire	1)Hospital
514728	<=35	AMA	Y	0 - No		Unknown/missing	Unknown/missing	Unknown/Missing	<15	1-2	Premenopausal	No	Critical questions or partial questionnaire	1)Hospital
515164	35-44	KMA	Y	0 - No		Married	No formal education	Brong Ahafo	>=17	1-2	Premenopausal	No	Full Questionnaire	1)Hospital
516016	>=55	Suhum/Kraboa Coaltar	Y	0 - No		Single/never married	Junior secondary	Eastern	>=17	1-2	Postmenopausal	No	Full Questionnaire	1)Hospital
516906	45-54	Ledzokuku-Krowor	Y	1 - Yes	ENROLLED	Married	Primary school or less	Western	>=17	1-2	Postmenopausal	No	Full Questionnaire	3)Home
517291	>=55	KMA	Y	0 - No		Single/never married	Junior secondary	Ashanti	>=17	1-2	Postmenopausal	No	Full Questionnaire	1)Hospital
517464	<=35	Mampong	Y	0 - No		Unknown/missing	Some college, vocational, or technical	Eastern	<15	Nulliparious	Premenopausal	No	Full Questionnaire	1)Hospital
517922	>=55	Adenta	Y	1 - Yes	ENROLLED	Married	Senior secondary	Ashanti	16	>=5	Postmenopausal	No	Full Questionnaire	1)Hospital
518175	<=35	Mampong	Y	0 - No		Married	Some college, vocational, or technical	Ashanti	15	3-4	Premenopausal	No	Full Questionnaire	1)Hospital
518878	35-44	AMA	Y	0 - No		Married	Junior secondary	Eastern	16	3-4	Premenopausal	No	Full Questionnaire	1)Hospital
518924	35-44	Suhum/Kraboa Coaltar	Y	0 - No		Married	No formal education	Eastern	>=17	1-2	Postmenopausal	No	Full Questionnaire	1)Hospital
519630	45-54	Atwima Nwabiagya	Y	0 - No		Married	Junior secondary	Ashanti	16	3-4	Postmenopausal	No	Full Questionnaire	1)Hospital
520370	<=35	Ejisu Juaben	Y	0 - No		Single/never married	Junior secondary	Ashanti	>=17	1-2	Premenopausal	No	Full Questionnaire	1)Hospital
520702	<=35	KMA	Y	0 - No		Married	Junior secondary	Volta	15	3-4	Premenopausal	No	Full Questionnaire	3)Home
520754	45-54	AMA	Y	0 - No		Married	Senior secondary	Ashanti	Unknown/Missing	1-2	Premenopausal	No	Full Questionnaire	1)Hospital
520868	35-44	KMA	Y	0 - No		Married	Senior secondary	Eastern	15	3-4	Premenopausal	No	Full Questionnaire	1)Hospital
520923	35-44	Bekwai Municipal	Y	0 - No		Married	Junior secondary	Ashanti	>=17	3-4	Premenopausal	No	Full Questionnaire	1)Hospital
521796	<=35	Adenta	Y	1 - Yes	ENROLLED	Unknown/missing	Junior secondary	Volta	<15	Nulliparious	Premenopausal	No	Full Questionnaire	1)Hospital
522036	35-44	KMA	Y	0 - No		Married	Completed college or higher	Ashanti	15	1-2	Premenopausal	No	Full Questionnaire	1)Hospital
522069	<=35	KMA	Y	0 - No		Widowed	No formal education	Ashanti	Unknown/Missing	3-4	Premenopausal	No	Full Questionnaire	1)Hospital
523778	>=55	Ejisu Juaben	Y	0 - No		Single/never married	Primary school or less	Ashanti	>=17	>=5	Postmenopausal	No	Full Questionnaire	1)Hospital
524341	35-44	Ga West	Y	0 - No		Single/never married	Other	Brong Ahafo	16	1-2	Premenopausal	No	Full Questionnaire	1)Hospital
527446	45-54	Ejisu Juaben	Y	0 - No		Married	Primary school or less	Ashanti	16	>=5	Premenopausal	No	Full Questionnaire	1)Hospital
528533	<=35	Bosumtwi	Y	0 - No		Living with partner	Primary school or less	Ashanti	Unknown/Missing	1-2	Premenopausal	No	Full Questionnaire	3)Home
528539	45-54	KMA	Y	0 - No		Married	Primary school or less	Eastern	16	3-4	Unknown/missing	No	Full Questionnaire	1)Hospital
528581	35-44	KMA	Y	0 - No		Married	No formal education	Ashanti	<15	1-2	Premenopausal	No	Full Questionnaire	1)Hospital
529726	35-44	Ga West	Y	0 - No		Married	Completed college or higher	Greater Accra	>=17	1-2	Postmenopausal	No	Full Questionnaire	1)Hospital
530428	>=55	KMA	Y	0 - No		Married	Junior secondary	Ashanti	Unknown/Missing	3-4	Postmenopausal	No	Full Questionnaire	1)Hospital
530758	45-54	KMA	Y	0 - No		Single/never married	No formal education	Ashanti	16	1-2	Postmenopausal	No	Full Questionnaire	1)Hospital
530907	45-54	KMA	Y	0 - No		Married	No formal education	Outside Ghana(specify country)	>=17	3-4	Postmenopausal	No	Full Questionnaire	1)Hospital
531033	>=55	Bosumtwi	Y	0 - No		Married	No formal education	Ashanti	16	>=5	Postmenopausal	No	Full Questionnaire	1)Hospital
531112	>=55	KMA	Y	0 - No		Married	No formal education	Ashanti	Unknown/Missing	>=5	Postmenopausal	No	Full Questionnaire	1)Hospital
531951	35-44	AMA	Y	0 - No		Unknown/missing	Some college, vocational, or technical	Greater Accra	<15	Nulliparious	Premenopausal	No	Full Questionnaire	1)Hospital
532011	>=55	Bosumtwi	Y	0 - No		Widowed	No formal education	Ashanti	15	>=5	Postmenopausal	No	Full Questionnaire	1)Hospital
532193	<=35	Atwima Kwanwoma	Y	1 - Yes	ENROLLED	Unknown/missing	Junior secondary	Brong Ahafo	>=17	1-2	Premenopausal	No	Full Questionnaire	1)Hospital
532450	35-44	KMA	Y	0 - No		Married	No formal education	Northern	<15	3-4	Unknown/missing	No	Full Questionnaire	1)Hospital
533304	35-44	KMA	Y	0 - No		Widowed	Junior secondary	Ashanti	15	3-4	Premenopausal	No	Full Questionnaire	1)Hospital
534251	>=55	Suhum/Kraboa Coaltar	Y	0 - No		Married	Primary school or less	Eastern	15	>=5	Postmenopausal	No	Full Questionnaire	1)Hospital
534418	45-54	AMA	Y	0 - No		Widowed	Senior secondary	Greater Accra	15	3-4	Premenopausal	No	Full Questionnaire	1)Hospital
536101	>=55	Ejisu Juaben	Y	0 - No		Married	Senior secondary	Ashanti	>=17	>=5	Postmenopausal	No	Full Questionnaire	1)Hospital
536432	45-54	KMA	Y	0 - No		Married	Primary school or less	Eastern	16	>=5	Premenopausal	Yes	Full Questionnaire	1)Hospital
537176	35-44	Awutu Senya	Y	0 - No		Married	No formal education	Central	15	>=5	Premenopausal	No	Full Questionnaire	1)Hospital
537414	35-44	AMA	Y	0 - No		Married	Junior secondary	Central	16	3-4	Premenopausal	No	Full Questionnaire	1)Hospital
537725	45-54	AMA	Y	1 - Yes	ENROLLED	Married	Primary school or less	Greater Accra	<15	1-2	Premenopausal	No	Full Questionnaire	3)Home
538090	>=55	AMA	Y	0 - No		Married	Other	Greater Accra	>=17	1-2	Postmenopausal	No	Full Questionnaire	1)Hospital
538497	>=55	Mampong	Y	0 - No		Single/never married	Primary school or less	Ashanti	Unknown/Missing	>=5	Postmenopausal	No	Full Questionnaire	1)Hospital
538764	35-44	KMA	Y	0 - No		Widowed	No formal education	Upper West	>=17	>=5	Premenopausal	No	Full Questionnaire	1)Hospital
538816	45-54	KMA	Y	0 - No		Married	Junior secondary	Ashanti	15	>=5	Premenopausal	No	Full Questionnaire	1)Hospital
539459	>=55	KMA	Y	0 - No		Widowed	Junior secondary	Ashanti	15	3-4	Postmenopausal	No	Full Questionnaire	1)Hospital
540210	<=35	KMA	Y	0 - No		Divorced/separated	Junior secondary	Ashanti	16	1-2	Premenopausal	No	Full Questionnaire	1)Hospital
540685	<=35	KMA	Y	0 - No		Living with partner	Primary school or less	Ashanti	<15	3-4	Premenopausal	No	Full Questionnaire	1)Hospital
541491	35-44	Atwima Nwabiagya	Y	0 - No		Widowed	Junior secondary	Ashanti	15	3-4	Premenopausal	No	Full Questionnaire	1)Hospital
541903	45-54	Suhum/Kraboa Coaltar	Y	0 - No		Divorced/separated	Primary school or less	Greater Accra	>=17	3-4	Premenopausal	No	Full Questionnaire	1)Hospital
542427	>=55	KMA	Y	0 - No		Married	No formal education	Northern	15	>=5	Postmenopausal	No	Full Questionnaire	1)Hospital
543756	>=55	AMA	Y	0 - No		Married	No formal education	Northern	>=17	3-4	Postmenopausal	No	Full Questionnaire	1)Hospital
544013	45-54	KMA	Y	0 - No		Married	Senior secondary	Ashanti	16	>=5	Postmenopausal	No	Full Questionnaire	1)Hospital
544366	45-54	Afigya Kwabre	Y	0 - No		Widowed	Junior secondary	Ashanti	Unknown/Missing	>=5	Postmenopausal	No	Full Questionnaire	1)Hospital
544531	>=55	KMA	Y	0 - No		Single/never married	No formal education	Volta	<15	>=5	Postmenopausal	No	Full Questionnaire	1)Hospital
544533	45-54	KMA	Y	1 - Yes	ENROLLED	Married	Junior secondary	Ashanti	16	1-2	Premenopausal	No	Full Questionnaire	1)Hospital
545649	>=55	Akwapim South	Y	0 - No		Married	No formal education	Greater Accra	<15	3-4	Premenopausal	No	Full Questionnaire	1)Hospital
547540	35-44	Bosumtwi	Y	0 - No		Married	Primary school or less	Ashanti	<15	>=5	Premenopausal	No	Full Questionnaire	1)Hospital
547842	35-44	KMA	Y	0 - No		Married	Primary school or less	Eastern	15	3-4	Premenopausal	No	Full Questionnaire	1)Hospital
548865	>=55	Suhum/Kraboa Coaltar	Y	0 - No		Married	No formal education	Greater Accra	Unknown/Missing	>=5	Postmenopausal	No	Full Questionnaire	1)Hospital
550634	45-54	KMA	Y	0 - No		Married	Junior secondary	Ashanti	15	1-2	Postmenopausal	No	Full Questionnaire	1)Hospital
551273	45-54	Awutu Senya	Y	0 - No		Married	Junior secondary	Eastern	15	3-4	Unknown/missing	No	Full Questionnaire	1)Hospital
551670	<=35	KMA	Y	1 - Yes	ENROLLED	Living with partner	Junior secondary	Ashanti	15	3-4	Premenopausal	No	Full Questionnaire	3)Home
552205	35-44	KMA	Y	0 - No		Married	Primary school or less	Northern	15	3-4	Premenopausal	No	Full Questionnaire	1)Hospital
552320	35-44	Ga East	Y	0 - No		Married	Junior secondary	Volta	>=17	3-4	Premenopausal	No	Full Questionnaire	1)Hospital
554303	35-44	Atwima Nwabiagya	Y	0 - No		Widowed	Junior secondary	Ashanti	16	1-2	Premenopausal	Yes	Full Questionnaire	1)Hospital
555217	35-44	KMA	Y	0 - No		Married	Primary school or less	Ashanti	<15	>=5	Premenopausal	No	Full Questionnaire	1)Hospital
555250	35-44	KMA	Y	0 - No		Married	Junior secondary	Ashanti	>=17	3-4	Premenopausal	No	Full Questionnaire	1)Hospital
557609	>=55	KMA	Y	0 - No		Single/never married	No formal education	Ashanti	15	>=5	Postmenopausal	No	Full Questionnaire	3)Home
558180	>=55	KMA	Y	0 - No		Widowed	No formal education	Ashanti	16	>=5	Postmenopausal	No	Full Questionnaire	1)Hospital
558219	>=55	KMA	Y	0 - No		Single/never married	Senior secondary	Ashanti	>=17	>=5	Postmenopausal	No	Full Questionnaire	1)Hospital
558421	<=35	Dangbe West	Y	0 - No		Unknown/missing	Senior secondary	Brong Ahafo	<15	Nulliparious	Premenopausal	No	Full Questionnaire	1)Hospital
559882	35-44	Atwima Kwanwoma	Y	0 - No		Married	No formal education	Ashanti	16	3-4	Premenopausal	No	Full Questionnaire	1)Hospital
559929	35-44	Tema	Y	1 - Yes	ENROLLED	Divorced/separated	Senior secondary	Eastern	<15	1-2	Premenopausal	No	Full Questionnaire	1)Hospital
560953	>=55	Ejisu Juaben	Y	0 - No		Married	Primary school or less	Ashanti	>=17	>=5	Postmenopausal	No	Full Questionnaire	1)Hospital
563534	35-44	KMA	Y	0 - No		Married	No formal education	Ashanti	<15	1-2	Premenopausal	No	Full Questionnaire	1)Hospital
563656	<=35	KMA	Y	0 - No		Married	Primary school or less	Northern	>=17	1-2	Premenopausal	No	Full Questionnaire	1)Hospital
563750	>=55	AMA	Y	0 - No		Unknown/missing	Unknown/missing	Unknown/Missing	15	>=5	Postmenopausal	No	Critical questions or partial questionnaire	1)Hospital
564473	45-54	AMA	Y	0 - No		Married	Junior secondary	Brong Ahafo	>=17	3-4	Unknown/missing	No	Full Questionnaire	1)Hospital
564519	35-44	KMA	Y	0 - No		Single/never married	Junior secondary	Ashanti	>=17	1-2	Premenopausal	No	Full Questionnaire	1)Hospital
564737	<=35	Atwima Nwabiagya	Y	0 - No		Divorced/separated	Primary school or less	Ashanti	16	1-2	Premenopausal	No	Full Questionnaire	1)Hospital
565325	>=55	AMA	Y	0 - No		Married	No formal education	Volta	15	1-2	Premenopausal	No	Full Questionnaire	1)Hospital
565363	45-54	AMA	Y	0 - No		Married	Senior secondary	Greater Accra	<15	3-4	Premenopausal	No	Full Questionnaire	1)Hospital
565597	<=35	AMA	Y	0 - No		Unknown/missing	Senior secondary	Central	15	Nulliparious	Premenopausal	No	Full Questionnaire	1)Hospital
567303	<=35	KMA	Y	1 - Yes	ENROLLED	Unknown/missing	Junior secondary	Ashanti	<15	Nulliparious	Premenopausal	No	Full Questionnaire	1)Hospital
567620	<=35	KMA	Y	0 - No		Unknown/missing	Senior secondary	Ashanti	<15	Nulliparious	Premenopausal	No	Full Questionnaire	1)Hospital
568524	45-54	KMA	Y	0 - No		Married	Senior secondary	Ashanti	Unknown/Missing	3-4	Postmenopausal	No	Full Questionnaire	1)Hospital
569159	<=35	Tema	Y	0 - No		Unknown/missing	Unknown/missing	Unknown/Missing	Unknown/Missing	3-4	Premenopausal	No	Critical questions or partial questionnaire	1)Hospital
569533	35-44	Tema	Y	0 - No		Divorced/separated	Junior secondary	Greater Accra	15	1-2	Premenopausal	No	Full Questionnaire	1)Hospital
570040	>=55	KMA	Y	0 - No		Single/never married	No formal education	Central	15	>=5	Postmenopausal	No	Full Questionnaire	1)Hospital
570089	45-54	KMA	Y	0 - No		Married	Senior secondary	Ashanti	16	>=5	Premenopausal	No	Full Questionnaire	1)Hospital
572455	>=55	KMA	Y	0 - No		Widowed	Some college, vocational, or technical	Ashanti	Unknown/Missing	>=5	Postmenopausal	No	Full Questionnaire	1)Hospital
572467	45-54	Awutu Senya	Y	0 - No		Divorced/separated	Senior secondary	Brong Ahafo	16	1-2	Premenopausal	No	Full Questionnaire	1)Hospital
572900	45-54	KMA	Y	0 - No		Married	No formal education	Ashanti	<15	>=5	Premenopausal	No	Full Questionnaire	1)Hospital
573651	<=35	Akwapim South	Y	0 - No		Unknown/missing	Completed college or higher	Greater Accra	<15	Nulliparious	Premenopausal	No	Full Questionnaire	1)Hospital
573854	>=55	Tema	Y	0 - No		Single/never married	Junior secondary	Eastern	>=17	3-4	Postmenopausal	No	Full Questionnaire	1)Hospital
574118	>=55	Atwima Nwabiagya	Y	0 - No		Widowed	No formal education	Ashanti	<15	>=5	Postmenopausal	No	Full Questionnaire	1)Hospital
574714	35-44	Bosumtwi	Y	0 - No		Living with partner	Junior secondary	Ashanti	16	>=5	Premenopausal	No	Full Questionnaire	1)Hospital
574905	35-44	Bekwai Municipal	Y	0 - No		Married	No formal education	Ashanti	<15	3-4	Premenopausal	No	Full Questionnaire	1)Hospital
575072	45-54	Ejisu Juaben	Y	0 - No		Unknown/missing	Junior secondary	Ashanti	16	>=5	Postmenopausal	No	Full Questionnaire	3)Home
575714	45-54	Dangbe West	Y	0 - No		Married	No formal education	Eastern	15	3-4	Premenopausal	No	Full Questionnaire	1)Hospital
576392	45-54	Adenta	Y	0 - No		Married	Senior secondary	Greater Accra	Unknown/Missing	1-2	Premenopausal	No	Full Questionnaire	1)Hospital
576575	>=55	Bosumtwi	Y	0 - No		Married	Primary school or less	Ashanti	15	>=5	Postmenopausal	No	Full Questionnaire	1)Hospital
576791	45-54	Atwima Nwabiagya	Y	0 - No		Married	Primary school or less	Northern	<15	3-4	Premenopausal	No	Full Questionnaire	1)Hospital
577089	Unknown/Missing	Adenta	Y	0 - No		Married	No formal education	Northern	Unknown/Missing	1-2	Premenopausal	No	Full Questionnaire	1)Hospital
577850	35-44	AMA	Y	0 - No		Married	Other	Central	<15	3-4	Premenopausal	No	Full Questionnaire	1)Hospital
577888	45-54	KMA	Y	0 - No		Married	No formal education	Ashanti	15	>=5	Premenopausal	No	Full Questionnaire	1)Hospital
578313	35-44	Ga West	Y	0 - No		Divorced/separated	Junior secondary	Volta	>=17	3-4	Premenopausal	No	Full Questionnaire	1)Hospital
578604	45-54	Mampong	Y	0 - No		Single/never married	Junior secondary	Ashanti	15	3-4	Postmenopausal	No	Full Questionnaire	3)Home
578861	45-54	KMA	Y	0 - No		Married	Junior secondary	Ashanti	<15	3-4	Postmenopausal	No	Full Questionnaire	1)Hospital
580244	35-44	AMA	Y	0 - No		Unknown/missing	Some college, vocational, or technical	Greater Accra	<15	Nulliparious	Premenopausal	No	Full Questionnaire	1)Hospital
581171	>=55	KMA	Y	0 - No		Married	No formal education	Ashanti	15	>=5	Postmenopausal	No	Full Questionnaire	1)Hospital
581615	>=55	Ejisu Juaben	Y	0 - No		Widowed	Junior secondary	Ashanti	>=17	3-4	Postmenopausal	No	Full Questionnaire	1)Hospital
582901	35-44	KMA	Y	1 - Yes	ENROLLED	Married	No formal education	Ashanti	>=17	3-4	Premenopausal	No	Full Questionnaire	1)Hospital
584840	35-44	Bekwai Municipal	Y	0 - No		Married	No formal education	Ashanti	16	>=5	Premenopausal	No	Full Questionnaire	1)Hospital
585458	<=35	Ledzokuku-Krowor	Y	0 - No		Unknown/missing	Senior secondary	Greater Accra	<15	Nulliparious	Premenopausal	No	Full Questionnaire	1)Hospital
586803	35-44	Afigya Kwabre	Y	0 - No		Divorced/separated	Primary school or less	Ashanti	15	3-4	Premenopausal	No	Critical questions or partial questionnaire	1)Hospital
587012	>=55	Tema	Y	0 - No		Single/never married	Senior secondary	Greater Accra	16	1-2	Postmenopausal	No	Full Questionnaire	1)Hospital
587466	<=35	Tema	Y	0 - No		Unknown/missing	Junior secondary	Volta	>=17	Nulliparious	Premenopausal	Unknown/Missing	Full Questionnaire	1)Hospital
587815	35-44	KMA	Y	0 - No		Widowed	Senior secondary	Brong Ahafo	>=17	>=5	Premenopausal	No	Full Questionnaire	1)Hospital
588386	45-54	AMA	Y	0 - No		Single/never married	No formal education	Greater Accra	Unknown/Missing	>=5	Postmenopausal	No	Full Questionnaire	1)Hospital
590329	>=55	Awutu Senya	Y	0 - No		Married	Other	Brong Ahafo	16	>=5	Premenopausal	Unknown/Missing	Full Questionnaire	1)Hospital
590622	<=35	KMA	Y	0 - No		Unknown/missing	Junior secondary	Ashanti	15	Nulliparious	Premenopausal	No	Full Questionnaire	1)Hospital
591106	<=35	KMA	Y	0 - No		Unknown/missing	Junior secondary	Upper East	16	Nulliparious	Premenopausal	No	Full Questionnaire	1)Hospital
591656	>=55	Afigya Kwabre	Y	0 - No		Widowed	Primary school or less	Ashanti	Unknown/Missing	>=5	Postmenopausal	No	Full Questionnaire	3)Home
592420	>=55	Bosumtwi	Y	0 - No		Married	Junior secondary	Ashanti	16	>=5	Postmenopausal	No	Full Questionnaire	1)Hospital
593175	35-44	KMA	Y	0 - No		Married	No formal education	Western	15	>=5	Premenopausal	No	Full Questionnaire	1)Hospital
593849	45-54	KMA	Y	0 - No		Single/never married	No formal education	Ashanti	<15	1-2	Postmenopausal	No	Full Questionnaire	1)Hospital
594345	35-44	Mampong	Y	0 - No		Single/never married	Junior secondary	Ashanti	16	>=5	Premenopausal	No	Full Questionnaire	3)Home
594574	35-44	Bekwai Municipal	Y	1 - Yes	ENROLLED	Married	Junior secondary	Ashanti	15	>=5	Premenopausal	No	Full Questionnaire	1)Hospital
594755	35-44	KMA	Y	0 - No		Living with partner	Primary school or less	Ashanti	15	1-2	Premenopausal	No	Full Questionnaire	1)Hospital
594805	<=35	KMA	Y	0 - No		Married	Junior secondary	Ashanti	15	3-4	Premenopausal	No	Full Questionnaire	1)Hospital
595007	45-54	AMA	Y	0 - No		Married	Some college, vocational, or technical	Eastern	<15	1-2	Premenopausal	No	Full Questionnaire	1)Hospital
596603	>=55	AMA	Y	0 - No		Unknown/missing	Other	Eastern	16	3-4	Postmenopausal	No	Full Questionnaire	1)Hospital
596769	35-44	KMA	Y	0 - No		Married	No formal education	Central	>=17	3-4	Premenopausal	No	Full Questionnaire	1)Hospital
596871	<=35	Atwima Kwanwoma	Y	0 - No		Living with partner	No formal education	Ashanti	16	3-4	Premenopausal	No	Full Questionnaire	1)Hospital
597661	45-54	Afigya Kwabre	Y	0 - No		Widowed	Primary school or less	Ashanti	<15	1-2	Premenopausal	No	Full Questionnaire	1)Hospital
597732	45-54	Ejisu Juaben	Y	0 - No		Married	Junior secondary	Ashanti	15	>=5	Premenopausal	No	Full Questionnaire	1)Hospital
597820	>=55	Atwima Nwabiagya	Y	0 - No		Single/never married	No formal education	Volta	Unknown/Missing	>=5	.	No	Full Questionnaire	1)Hospital
598503	<=35	KMA	Y	0 - No		Unknown/missing	Senior secondary	Ashanti	<15	Nulliparious	Premenopausal	No	Full Questionnaire	1)Hospital
598757	>=55	Afigya Kwabre	Y	0 - No		Widowed	Junior secondary	Ashanti	15	>=5	Postmenopausal	No	Full Questionnaire	1)Hospital
600359	<=35	KMA	Y	0 - No		Married	No formal education	Upper West	15	3-4	Premenopausal	No	Full Questionnaire	1)Hospital
600689	35-44	KMA	Y	0 - No		Married	Senior secondary	Ashanti	16	>=5	Premenopausal	No	Full Questionnaire	1)Hospital
601094	45-54	Tema	Y	0 - No		Married	Junior secondary	Western	<15	>=5	Postmenopausal	No	Full Questionnaire	1)Hospital
601129	35-44	Suhum/Kraboa Coaltar	Y	0 - No		Married	Other	Eastern	16	1-2	Premenopausal	No	Full Questionnaire	1)Hospital
601304	>=55	Tema	Y	0 - No		Married	Junior secondary	Greater Accra	Unknown/Missing	>=5	Postmenopausal	Unknown/Missing	Full Questionnaire	1)Hospital
601496	<=35	Ga South	Y	0 - No		Unknown/missing	Senior secondary	Greater Accra	<15	1-2	Premenopausal	No	Full Questionnaire	1)Hospital
602118	35-44	Ejisu Juaben	Y	0 - No		Unknown/missing	Some college, vocational, or technical	Ashanti	<15	Nulliparious	Premenopausal	No	Full Questionnaire	3)Home
602610	45-54	Suhum/Kraboa Coaltar	Y	0 - No		Single/never married	Some college, vocational, or technical	Eastern	<15	3-4	Premenopausal	No	Full Questionnaire	1)Hospital
602693	35-44	KMA	Y	0 - No		Married	Senior secondary	Eastern	16	>=5	Premenopausal	Yes	Full Questionnaire	1)Hospital
603754	<=35	KMA	Y	0 - No		Unknown/missing	Junior secondary	Ashanti	15	Nulliparious	Premenopausal	No	Full Questionnaire	1)Hospital
605117	35-44	Ga East	Y	0 - No		Unknown/missing	Junior secondary	Eastern	Unknown/Missing	1-2	Premenopausal	No	Full Questionnaire	1)Hospital
605555	35-44	AMA	Y	0 - No		Married	No formal education	Volta	15	1-2	Premenopausal	No	Full Questionnaire	1)Hospital
605637	35-44	Atwima Nwabiagya	Y	0 - No		Widowed	Primary school or less	Ashanti	16	1-2	Postmenopausal	No	Full Questionnaire	1)Hospital
606258	35-44	Adenta	Y	0 - No		Married	No formal education	Greater Accra	>=17	>=5	Postmenopausal	Unknown/Missing	Full Questionnaire	1)Hospital
606367	45-54	KMA	Y	0 - No		Widowed	Junior secondary	Brong Ahafo	>=17	3-4	Postmenopausal	No	Full Questionnaire	1)Hospital
608054	<=35	KMA	Y	0 - No		Unknown/missing	Primary school or less	Ashanti	Unknown/Missing	Nulliparious	Premenopausal	No	Full Questionnaire	3)Home
609341	>=55	KMA	Y	0 - No		Married	Primary school or less	Ashanti	16	>=5	Postmenopausal	No	Full Questionnaire	1)Hospital
610981	<=35	Dangbe East	Y	0 - No		Unknown/missing	Senior secondary	Greater Accra	<15	Nulliparious	Premenopausal	No	Full Questionnaire	1)Hospital
611232	45-54	AMA	Y	1 - Yes	ENROLLED	Married	Senior secondary	Volta	<15	3-4	Premenopausal	No	Full Questionnaire	1)Hospital
611314	35-44	Bekwai Municipal	Y	0 - No		Married	Primary school or less	Ashanti	16	3-4	Premenopausal	No	Full Questionnaire	1)Hospital
612081	35-44	Ga West	Y	1 - Yes	ENROLLED	Married	Junior secondary	Northern	15	>=5	Premenopausal	No	Full Questionnaire	3)Home
612100	>=55	AMA	Y	0 - No		Single/never married	No formal education	Greater Accra	Unknown/Missing	>=5	Postmenopausal	No	Full Questionnaire	1)Hospital
612487	45-54	Ejisu Juaben	Y	0 - No		Single/never married	Junior secondary	Ashanti	16	>=5	Postmenopausal	No	Full Questionnaire	3)Home
612803	45-54	Ejisu Juaben	Y	0 - No		Single/never married	No formal education	Ashanti	15	>=5	Postmenopausal	No	Full Questionnaire	1)Hospital
613345	35-44	KMA	Y	0 - No		Unknown/missing	Junior secondary	Western	<15	1-2	Premenopausal	No	Full Questionnaire	1)Hospital
613619	>=55	KMA	Y	0 - No		Married	Primary school or less	Ashanti	16	>=5	Postmenopausal	No	Full Questionnaire	1)Hospital
613640	45-54	KMA	Y	0 - No		Married	Senior secondary	Ashanti	<15	>=5	Premenopausal	No	Full Questionnaire	1)Hospital
614220	<=35	Bekwai Municipal	Y	0 - No		Married	Primary school or less	Ashanti	<15	1-2	Premenopausal	No	Full Questionnaire	1)Hospital
614469	35-44	KMA	Y	0 - No		Married	Junior secondary	Ashanti	15	3-4	Premenopausal	No	Full Questionnaire	1)Hospital
615284	>=55	KMA	Y	0 - No		Married	Junior secondary	Ashanti	15	3-4	Unknown/missing	No	Full Questionnaire	1)Hospital
616407	35-44	KMA	Y	0 - No		Divorced/separated	Senior secondary	Ashanti	<15	1-2	Unknown/missing	No	Full Questionnaire	1)Hospital
617392	<=35	AMA	Y	0 - No		Unknown/missing	Senior secondary	Volta	16	Nulliparious	Premenopausal	No	Full Questionnaire	1)Hospital
617999	<=35	AMA	Y	0 - No		Unknown/missing	Senior secondary	Eastern	<15	Nulliparious	Premenopausal	No	Full Questionnaire	1)Hospital
619148	>=55	Ga East	Y	0 - No		Widowed	Junior secondary	Volta	>=17	>=5	Postmenopausal	No	Full Questionnaire	1)Hospital
619508	>=55	KMA	Y	0 - No		Married	Primary school or less	Greater Accra	Unknown/Missing	>=5	Postmenopausal	No	Full Questionnaire	1)Hospital
620117	35-44	KMA	Y	0 - No		Married	Primary school or less	Ashanti	>=17	1-2	Premenopausal	No	Full Questionnaire	1)Hospital
621153	45-54	KMA	Y	0 - No		Married	Senior secondary	Ashanti	>=17	3-4	Postmenopausal	No	Full Questionnaire	1)Hospital
621346	>=55	Ejisu Juaben	Y	0 - No		Widowed	Some college, vocational, or technical	Ashanti	15	3-4	Postmenopausal	No	Full Questionnaire	1)Hospital
622386	45-54	Tema	Y	0 - No		Married	No formal education	Greater Accra	15	3-4	Premenopausal	No	Full Questionnaire	1)Hospital
622658	<=35	KMA	Y	0 - No		Living with partner	No formal education	Ashanti	<15	1-2	Premenopausal	No	Full Questionnaire	1)Hospital
624967	35-44	Atwima Nwabiagya	Y	1 - Yes	ENROLLED	Divorced/separated	No formal education	Ashanti	>=17	1-2	Premenopausal	No	Full Questionnaire	3)Home
625973	35-44	Atwima Kwanwoma	Y	0 - No		Married	No formal education	Ashanti	<15	>=5	Premenopausal	No	Full Questionnaire	3)Home
628162	45-54	Bekwai Municipal	Y	0 - No		Married	Primary school or less	Ashanti	15	>=5	Premenopausal	No	Full Questionnaire	3)Home
629605	>=55	Kwabre	Y	0 - No		Single/never married	No formal education	Ashanti	15	>=5	Postmenopausal	No	Full Questionnaire	1)Hospital
629683	35-44	Dangbe East	Y	1 - Yes	ENROLLED	Unknown/missing	Unknown/missing	Unknown/Missing	16	3-4	Premenopausal	No	Critical questions or partial questionnaire	1)Hospital
631066	>=55	Ejisu Juaben	Y	0 - No		Widowed	No formal education	Ashanti	Unknown/Missing	>=5	Postmenopausal	No	Full Questionnaire	3)Home
631736	>=55	KMA	Y	0 - No		Single/never married	No formal education	Ashanti	16	>=5	Postmenopausal	No	Full Questionnaire	1)Hospital
632104	<=35	Bosumtwi	Y	0 - No		Married	Primary school or less	Ashanti	15	3-4	Premenopausal	Yes	Full Questionnaire	1)Hospital
632413	45-54	Atwima Kwanwoma	Y	0 - No		Married	No formal education	Ashanti	15	3-4	Postmenopausal	No	Full Questionnaire	1)Hospital
632862	45-54	KMA	Y	0 - No		Married	No formal education	Northern	<15	3-4	Postmenopausal	No	Full Questionnaire	1)Hospital
633002	35-44	KMA	Y	0 - No		Married	No formal education	Ashanti	15	Nulliparious	Premenopausal	No	Full Questionnaire	1)Hospital
633655	35-44	Ga South	Y	1 - Yes	ENROLLED	Married	Senior secondary	Greater Accra	<15	3-4	Premenopausal	No	Full Questionnaire	1)Hospital
634347	35-44	AMA	Y	0 - No		Married	Primary school or less	Volta	<15	1-2	Premenopausal	No	Full Questionnaire	1)Hospital
634442	35-44	Bosumtwi	Y	0 - No		Married	No formal education	Ashanti	15	>=5	Premenopausal	No	Full Questionnaire	3)Home
636553	35-44	Ejisu Juaben	Y	1 - Yes	ENROLLED	Married	Junior secondary	Ashanti	Unknown/Missing	>=5	Premenopausal	No	Full Questionnaire	1)Hospital
638341	<=35	KMA	Y	0 - No		Unknown/missing	Junior secondary	Ashanti	>=17	1-2	Premenopausal	No	Full Questionnaire	1)Hospital
638617	35-44	Adenta	Y	0 - No		Married	Junior secondary	Eastern	>=17	3-4	Premenopausal	No	Full Questionnaire	1)Hospital
639850	35-44	Atwima Nwabiagya	Y	0 - No		Widowed	Junior secondary	Ashanti	<15	>=5	Premenopausal	No	Full Questionnaire	3)Home
639963	<=35	Atwima Nwabiagya	Y	0 - No		Married	Some college, vocational, or technical	Ashanti	15	1-2	Premenopausal	No	Full Questionnaire	3)Home
641446	35-44	AMA	Y	0 - No		Married	Junior secondary	Greater Accra	15	>=5	Premenopausal	No	Full Questionnaire	1)Hospital
643296	<=35	Ga East	Y	0 - No		Married	No formal education	Eastern	Unknown/Missing	>=5	Premenopausal	No	Full Questionnaire	1)Hospital
644365	45-54	Afigya Kwabre	Y	0 - No		Married	Junior secondary	Ashanti	Unknown/Missing	>=5	Postmenopausal	No	Full Questionnaire	1)Hospital
645527	35-44	Bosumtwi	Y	0 - No		Married	No formal education	Ashanti	15	1-2	Premenopausal	No	Full Questionnaire	1)Hospital
645608	45-54	Bosumtwi	Y	0 - No		Single/never married	No formal education	Upper East	Unknown/Missing	3-4	Postmenopausal	No	Full Questionnaire	1)Hospital
645859	<=35	KMA	Y	0 - No		Married	Junior secondary	Ashanti	15	3-4	Premenopausal	No	Full Questionnaire	3)Home
646190	<=35	Kwabre	Y	0 - No		Living with partner	Primary school or less	Ashanti	15	1-2	Premenopausal	No	Full Questionnaire	3)Home
646545	35-44	Ga West	Y	0 - No		Married	No formal education	Central	<15	>=5	Premenopausal	No	Full Questionnaire	1)Hospital
646812	35-44	AMA	Y	1 - Yes	ENROLLED	Married	Junior secondary	Greater Accra	15	1-2	Premenopausal	No	Full Questionnaire	1)Hospital
647908	35-44	AMA	Y	0 - No		Unknown/missing	Some college, vocational, or technical	Ashanti	15	Nulliparious	Premenopausal	No	Full Questionnaire	1)Hospital
647953	35-44	Atwima Kwanwoma	Y	0 - No		Widowed	No formal education	Ashanti	Unknown/Missing	1-2	Premenopausal	No	Full Questionnaire	1)Hospital
648899	>=55	AMA	Y	1 - Yes	ENROLLED	Married	No formal education	Eastern	16	1-2	Postmenopausal	No	Full Questionnaire	3)Home
649730	>=55	Tema	Y	1 - Yes	ENROLLED	Unknown/missing	Unknown/missing	Unknown/Missing	16	Unknown/Missing	Postmenopausal	No	Critical questions or partial questionnaire	1)Hospital
651169	45-54	KMA	Y	0 - No		Married	Senior secondary	Ashanti	<15	>=5	Premenopausal	No	Full Questionnaire	1)Hospital
651276	45-54	Bosumtwi	Y	0 - No		Married	No formal education	Ashanti	15	>=5	Premenopausal	No	Full Questionnaire	1)Hospital
651841	>=55	AMA	Y	0 - No		Married	No formal education	Eastern	15	>=5	Postmenopausal	No	Full Questionnaire	1)Hospital
652682	45-54	KMA	Y	0 - No		Widowed	No formal education	Ashanti	>=17	3-4	Premenopausal	No	Full Questionnaire	1)Hospital
653075	35-44	Ga South	Y	0 - No		Married	No formal education	Volta	<15	Nulliparious	Premenopausal	No	Full Questionnaire	1)Hospital
653506	35-44	Bekwai Municipal	Y	0 - No		Married	Senior secondary	Ashanti	16	3-4	Premenopausal	No	Full Questionnaire	1)Hospital
654616	35-44	Atwima Kwanwoma	Y	0 - No		Married	No formal education	Ashanti	16	>=5	Premenopausal	No	Full Questionnaire	1)Hospital
655063	45-54	Atwima Nwabiagya	Y	0 - No		Married	No formal education	Outside Ghana(specify country)	15	>=5	Premenopausal	No	Full Questionnaire	1)Hospital
656348	35-44	Adenta	Y	0 - No		Married	Junior secondary	Volta	Unknown/Missing	3-4	Premenopausal	No	Full Questionnaire	1)Hospital
657713	<=35	Ejisu Juaben	Y	1 - Yes	ENROLLED	Married	Junior secondary	Ashanti	Unknown/Missing	3-4	Premenopausal	No	Full Questionnaire	1)Hospital
657724	35-44	KMA	Y	0 - No		Married	Senior secondary	Ashanti	16	3-4	Premenopausal	No	Full Questionnaire	1)Hospital
658393	<=35	Atwima Nwabiagya	Y	1 - Yes	ENROLLED	Widowed	Junior secondary	Western	<15	1-2	Premenopausal	No	Full Questionnaire	1)Hospital
658511	45-54	AMA	Y	0 - No		Single/never married	Senior secondary	Volta	16	>=5	Premenopausal	No	Full Questionnaire	1)Hospital
659835	<=35	AMA	Y	0 - No		Living with partner	Primary school or less	Ashanti	Unknown/Missing	1-2	Premenopausal	No	Full Questionnaire	1)Hospital
660272	>=55	AMA	Y	0 - No		Single/never married	No formal education	Eastern	16	>=5	Postmenopausal	No	Full Questionnaire	1)Hospital
660356	45-54	Kwabre	Y	0 - No		Married	Primary school or less	Ashanti	15	>=5	Postmenopausal	No	Full Questionnaire	1)Hospital
661836	>=55	AMA	Y	0 - No		Married	Senior secondary	Volta	16	>=5	Postmenopausal	No	Full Questionnaire	1)Hospital
661900	>=55	KMA	Y	0 - No		Widowed	No formal education	Ashanti	15	1-2	Postmenopausal	No	Full Questionnaire	3)Home
662288	35-44	Tema	Y	0 - No		Unknown/missing	Senior secondary	Greater Accra	15	1-2	Premenopausal	No	Full Questionnaire	1)Hospital
662953	35-44	KMA	Y	0 - No		Married	Primary school or less	Ashanti	Unknown/Missing	3-4	Premenopausal	No	Full Questionnaire	1)Hospital
664928	35-44	KMA	Y	0 - No		Married	Primary school or less	Ashanti	<15	3-4	Premenopausal	No	Full Questionnaire	1)Hospital
665000	<=35	Suhum/Kraboa Coaltar	Y	0 - No		Unknown/missing	Junior secondary	Eastern	<15	Nulliparious	Premenopausal	No	Full Questionnaire	1)Hospital
666587	<=35	KMA	Y	0 - No		Living with partner	Primary school or less	Ashanti	<15	1-2	Premenopausal	No	Full Questionnaire	1)Hospital
666703	>=55	Ga South	Y	0 - No		Divorced/separated	Other	Greater Accra	15	3-4	Postmenopausal	No	Full Questionnaire	1)Hospital
667780	>=55	Kwabre	Y	0 - No		Widowed	Junior secondary	Ashanti	15	>=5	Postmenopausal	No	Full Questionnaire	1)Hospital
667783	45-54	KMA	Y	0 - No		Married	Primary school or less	Ashanti	16	1-2	Postmenopausal	No	Full Questionnaire	Missing
667870	45-54	Ga West	Y	0 - No		Married	Primary school or less	Eastern	16	3-4	Postmenopausal	No	Full Questionnaire	1)Hospital
667878	35-44	KMA	Y	0 - No		Married	Some college, vocational, or technical	Ashanti	>=17	3-4	Premenopausal	No	Full Questionnaire	3)Home
668108	45-54	Bosumtwi	Y	1 - Yes	ENROLLED	Single/never married	No formal education	Ashanti	<15	>=5	Premenopausal	No	Full Questionnaire	3)Home
668381	>=55	Bekwai Municipal	Y	0 - No		Single/never married	No formal education	Upper West	16	>=5	Postmenopausal	No	Full Questionnaire	1)Hospital
668711	35-44	Ejisu Juaben	Y	0 - No		Widowed	Junior secondary	Ashanti	>=17	3-4	Premenopausal	No	Full Questionnaire	1)Hospital
668867	35-44	KMA	Y	0 - No		Married	Junior secondary	Ashanti	16	3-4	Premenopausal	No	Full Questionnaire	1)Hospital
669070	<=35	KMA	Y	0 - No		Married	No formal education	Ashanti	16	>=5	Premenopausal	No	Full Questionnaire	1)Hospital
670462	35-44	Dangbe East	Y	0 - No		Unknown/missing	Junior secondary	Greater Accra	15	1-2	Premenopausal	No	Full Questionnaire	1)Hospital
671689	<=35	AMA	Y	0 - No		Married	Junior secondary	Eastern	<15	1-2	Premenopausal	No	Full Questionnaire	1)Hospital
672143	45-54	AMA	Y	0 - No		Single/never married	Other	Greater Accra	>=17	1-2	Premenopausal	No	Full Questionnaire	1)Hospital
672271	35-44	KMA	Y	0 - No		Married	No formal education	Ashanti	16	>=5	Premenopausal	No	Full Questionnaire	1)Hospital
672916	>=55	Bosumtwi	Y	0 - No		Married	Primary school or less	Ashanti	<15	>=5	Postmenopausal	No	Full Questionnaire	3)Home
673044	45-54	AMA	Y	0 - No		Living with partner	Other	Greater Accra	>=17	>=5	Premenopausal	No	Full Questionnaire	1)Hospital
673447	35-44	AMA	Y	0 - No		Unknown/missing	Unknown/missing	Unknown/Missing	<15	>=5	Premenopausal	No	Critical questions or partial questionnaire	1)Hospital
673955	45-54	KMA	Y	0 - No		Married	Junior secondary	Ashanti	16	>=5	Premenopausal	No	Full Questionnaire	1)Hospital
674400	>=55	Afigya Kwabre	Y	0 - No		Married	Some college, vocational, or technical	Eastern	15	3-4	Postmenopausal	No	Full Questionnaire	1)Hospital
674528	45-54	KMA	Y	0 - No		Married	Primary school or less	Northern	16	>=5	Postmenopausal	No	Full Questionnaire	1)Hospital
674825	35-44	KMA	Y	0 - No		Married	Senior secondary	Ashanti	16	1-2	Premenopausal	No	Full Questionnaire	1)Hospital
675915	45-54	AMA	Y	0 - No		Married	No formal education	Central	15	>=5	Postmenopausal	No	Full Questionnaire	1)Hospital
676128	>=55	Atwima Nwabiagya	Y	0 - No		Single/never married	No formal education	Ashanti	16	3-4	Postmenopausal	No	Full Questionnaire	1)Hospital
677113	<=35	KMA	Y	0 - No		Married	Some college, vocational, or technical	Ashanti	<15	1-2	Premenopausal	No	Full Questionnaire	1)Hospital
677747	>=55	KMA	Y	0 - No		Married	Junior secondary	Ashanti	>=17	3-4	Postmenopausal	No	Full Questionnaire	1)Hospital
678416	45-54	AMA	Y	0 - No		Unknown/missing	Unknown/missing	Unknown/Missing	>=17	1-2	Postmenopausal	No	Critical questions or partial questionnaire	1)Hospital
678745	<=35	KMA	Y	0 - No		Married	Primary school or less	Central	<15	3-4	Premenopausal	No	Full Questionnaire	1)Hospital
680022	35-44	KMA	Y	0 - No		Married	No formal education	Eastern	15	>=5	Premenopausal	No	Full Questionnaire	1)Hospital
682392	>=55	Atwima Nwabiagya	Y	1 - Yes	ENROLLED	Single/never married	Junior secondary	Ashanti	15	>=5	Postmenopausal	No	Full Questionnaire	3)Home
682886	45-54	Atwima Nwabiagya	Y	0 - No		Married	Junior secondary	Ashanti	>=17	1-2	Premenopausal	No	Full Questionnaire	1)Hospital
685217	35-44	KMA	Y	0 - No		Unknown/missing	No formal education	Ashanti	15	Nulliparious	Postmenopausal	No	Full Questionnaire	1)Hospital
685572	45-54	KMA	Y	0 - No		Married	No formal education	Ashanti	15	3-4	Postmenopausal	No	Full Questionnaire	1)Hospital
686062	35-44	AMA	Y	0 - No		Married	Senior secondary	Eastern	16	3-4	Premenopausal	No	Full Questionnaire	1)Hospital
686416	>=55	KMA	Y	0 - No		Single/never married	No formal education	Ashanti	Unknown/Missing	3-4	Postmenopausal	No	Full Questionnaire	1)Hospital
687670	35-44	Afigya Kwabre	Y	0 - No		Married	Junior secondary	Outside Ghana(specify country)	>=17	>=5	Premenopausal	No	Full Questionnaire	1)Hospital
687883	35-44	Tema	Y	0 - No		Unknown/missing	Senior secondary	Greater Accra	<15	1-2	Premenopausal	No	Full Questionnaire	1)Hospital
688056	45-54	KMA	Y	0 - No		Single/never married	Junior secondary	Ashanti	16	3-4	Premenopausal	No	Full Questionnaire	3)Home
688564	>=55	Atwima Kwanwoma	Y	0 - No		Widowed	Primary school or less	Ashanti	16	1-2	Postmenopausal	No	Full Questionnaire	1)Hospital
689016	35-44	AMA	Y	0 - No		Married	Junior secondary	Outside Ghana(specify country)	>=17	3-4	Premenopausal	No	Full Questionnaire	1)Hospital
689576	45-54	AMA	Y	1 - Yes	ENROLLED	Married	No formal education	Greater Accra	15	3-4	Postmenopausal	No	Full Questionnaire	1)Hospital
689867	35-44	AMA	Y	0 - No		Married	No formal education	Volta	15	3-4	Premenopausal	No	Full Questionnaire	1)Hospital
689894	>=55	Ga South	Y	0 - No		Married	Completed college or higher	Greater Accra	<15	3-4	Postmenopausal	Yes	Full Questionnaire	1)Hospital
691500	45-54	Atwima Nwabiagya	Y	0 - No		Single/never married	Primary school or less	Ashanti	<15	>=5	Postmenopausal	No	Full Questionnaire	1)Hospital
691904	45-54	Tema	Y	1 - Yes	ENROLLED	Married	Junior secondary	Eastern	>=17	3-4	Premenopausal	No	Full Questionnaire	1)Hospital
694087	45-54	KMA	Y	0 - No		Married	Primary school or less	Northern	15	3-4	Postmenopausal	No	Full Questionnaire	3)Home
694909	>=55	KMA	Y	0 - No		Widowed	Junior secondary	Ashanti	<15	1-2	Postmenopausal	Yes	Full Questionnaire	3)Home
695008	<=35	Ga South	Y	1 - Yes	ENROLLED	Unknown/missing	Junior secondary	Greater Accra	16	Nulliparious	Premenopausal	No	Full Questionnaire	1)Hospital
695563	45-54	KMA	Y	0 - No		Married	No formal education	Ashanti	15	>=5	Premenopausal	No	Full Questionnaire	1)Hospital
695724	35-44	AMA	Y	0 - No		Living with partner	Junior secondary	Eastern	Unknown/Missing	3-4	Premenopausal	No	Full Questionnaire	1)Hospital
696240	35-44	AMA	Y	0 - No		Married	Primary school or less	Greater Accra	>=17	3-4	Premenopausal	No	Full Questionnaire	1)Hospital
696657	35-44	Kwabre	Y	0 - No		Married	Senior secondary	Ashanti	16	3-4	Premenopausal	Yes	Full Questionnaire	1)Hospital
697024	<=35	AMA	Y	1 - Yes	ENROLLED	Married	Junior secondary	Central	<15	1-2	Premenopausal	No	Full Questionnaire	3)Home
697630	>=55	AMA	Y	0 - No		Married	Other	Greater Accra	<15	>=5	Postmenopausal	No	Full Questionnaire	1)Hospital
697698	>=55	KMA	Y	0 - No		Single/never married	Junior secondary	Ashanti	16	3-4	Postmenopausal	No	Full Questionnaire	3)Home
699591	<=35	KMA	Y	0 - No		Living with partner	Senior secondary	Brong Ahafo	15	Nulliparious	Premenopausal	No	Full Questionnaire	1)Hospital
699824	<=35	KMA	Y	1 - Yes	ENROLLED	Unknown/missing	Junior secondary	Ashanti	<15	Nulliparious	Premenopausal	No	Full Questionnaire	1)Hospital
700167	35-44	Bosumtwi	Y	0 - No		Married	Primary school or less	Ashanti	<15	>=5	Premenopausal	No	Full Questionnaire	1)Hospital
701032	35-44	AMA	Y	0 - No		Married	Primary school or less	Central	15	>=5	Postmenopausal	No	Full Questionnaire	1)Hospital
701145	>=55	Ga South	Y	0 - No		Single/never married	No formal education	Eastern	Unknown/Missing	>=5	Postmenopausal	No	Full Questionnaire	1)Hospital
702340	45-54	KMA	Y	0 - No		Married	No formal education	Upper East	<15	>=5	Postmenopausal	No	Full Questionnaire	1)Hospital
702581	<=35	AMA	Y	0 - No		Unknown/missing	Senior secondary	Eastern	15	3-4	Premenopausal	No	Full Questionnaire	1)Hospital
703097	<=35	KMA	Y	0 - No		Married	Junior secondary	Western	>=17	3-4	Premenopausal	No	Full Questionnaire	3)Home
703208	<=35	KMA	Y	0 - No		Married	Junior secondary	Ashanti	<15	1-2	Premenopausal	No	Full Questionnaire	1)Hospital
703684	<=35	Atwima Nwabiagya	Y	0 - No		Unknown/missing	Junior secondary	Ashanti	<15	Nulliparious	Premenopausal	No	Full Questionnaire	3)Home
703778	<=35	Afigya Kwabre	Y	0 - No		Unknown/missing	Junior secondary	Ashanti	>=17	Nulliparious	Premenopausal	No	Full Questionnaire	1)Hospital
703809	>=55	KMA	Y	0 - No		Single/never married	No formal education	Western	15	>=5	Postmenopausal	No	Full Questionnaire	1)Hospital
704148	35-44	KMA	Y	0 - No		Married	Junior secondary	Ashanti	15	3-4	Premenopausal	No	Full Questionnaire	1)Hospital
704345	>=55	KMA	Y	0 - No		Married	No formal education	Ashanti	16	>=5	Postmenopausal	No	Full Questionnaire	1)Hospital
705848	>=55	KMA	Y	0 - No		Married	No formal education	Ashanti	>=17	>=5	Postmenopausal	No	Full Questionnaire	1)Hospital
706012	35-44	AMA	Y	0 - No		Married	Junior secondary	Greater Accra	16	3-4	Premenopausal	No	Full Questionnaire	1)Hospital
706190	45-54	Atwima Kwanwoma	Y	0 - No		Widowed	No formal education	Ashanti	16	3-4	Postmenopausal	No	Full Questionnaire	1)Hospital
706499	35-44	KMA	Y	0 - No		Unknown/missing	Senior secondary	Volta	>=17	1-2	Premenopausal	No	Full Questionnaire	1)Hospital
706680	>=55	KMA	Y	0 - No		Married	Junior secondary	Ashanti	<15	>=5	Postmenopausal	No	Full Questionnaire	1)Hospital
706952	>=55	Ga South	Y	1 - Yes	ENROLLED	Married	Other	Greater Accra	>=17	1-2	Postmenopausal	No	Full Questionnaire	3)Home
707139	<=35	KMA	Y	0 - No		Unknown/missing	Senior secondary	Ashanti	<15	Nulliparious	Premenopausal	No	Full Questionnaire	1)Hospital
709231	<=35	AMA	Y	0 - No		Married	Senior secondary	Greater Accra	>=17	1-2	Premenopausal	No	Full Questionnaire	1)Hospital
709269	<=35	KMA	Y	0 - No		Married	No formal education	Northern	>=17	3-4	Premenopausal	No	Full Questionnaire	1)Hospital
709500	35-44	AMA	Y	0 - No		Unknown/missing	Completed college or higher	Volta	<15	1-2	Premenopausal	No	Full Questionnaire	1)Hospital
709858	45-54	KMA	Y	0 - No		Married	Primary school or less	Ashanti	<15	>=5	Premenopausal	No	Full Questionnaire	1)Hospital
711606	35-44	KMA	Y	0 - No		Living with partner	No formal education	Ashanti	Unknown/Missing	>=5	Premenopausal	No	Full Questionnaire	1)Hospital
712597	<=35	Tema	Y	0 - No		Divorced/separated	No formal education	Western	Unknown/Missing	1-2	Premenopausal	No	Full Questionnaire	1)Hospital
714952	35-44	AMA	Y	0 - No		Married	Some college, vocational, or technical	Central	16	3-4	Premenopausal	No	Full Questionnaire	1)Hospital
715532	>=55	KMA	Y	0 - No		Divorced/separated	Senior secondary	Eastern	15	1-2	Postmenopausal	No	Full Questionnaire	1)Hospital
715678	<=35	KMA	Y	0 - No		Married	Some college, vocational, or technical	Eastern	15	1-2	Premenopausal	No	Full Questionnaire	1)Hospital
715887	<=35	KMA	Y	0 - No		Married	No formal education	Northern	>=17	>=5	Premenopausal	No	Full Questionnaire	3)Home
716333	35-44	AMA	Y	0 - No		Married	Primary school or less	Western	16	3-4	Premenopausal	No	Full Questionnaire	1)Hospital
716408	35-44	Ga West	Y	0 - No		Married	Other	Ashanti	>=17	1-2	Premenopausal	No	Full Questionnaire	1)Hospital
716664	35-44	Atwima Kwanwoma	Y	0 - No		Married	Junior secondary	Brong Ahafo	>=17	>=5	Premenopausal	No	Full Questionnaire	1)Hospital
717268	35-44	Ejisu Juaben	Y	0 - No		Living with partner	Senior secondary	Ashanti	<15	3-4	Postmenopausal	No	Full Questionnaire	1)Hospital
717365	35-44	Atwima Kwanwoma	Y	0 - No		Married	Primary school or less	Ashanti	<15	>=5	Premenopausal	No	Full Questionnaire	3)Home
717569	<=35	KMA	Y	1 - Yes	ENROLLED	Unknown/missing	Junior secondary	Ashanti	15	3-4	Premenopausal	No	Full Questionnaire	1)Hospital
718288	45-54	AMA	Y	0 - No		Unknown/missing	Junior secondary	Greater Accra	15	1-2	Premenopausal	No	Full Questionnaire	1)Hospital
718390	>=55	KMA	Y	0 - No		Married	Senior secondary	Ashanti	15	>=5	Postmenopausal	No	Full Questionnaire	1)Hospital
719615	35-44	Tema	Y	0 - No		Unknown/missing	Junior secondary	Central	15	1-2	Premenopausal	No	Full Questionnaire	1)Hospital
723585	45-54	KMA	Y	0 - No		Married	Some college, vocational, or technical	Ashanti	>=17	3-4	Premenopausal	No	Full Questionnaire	1)Hospital
724300	>=55	Bosumtwi	Y	0 - No		Single/never married	No formal education	Central	15	>=5	Postmenopausal	No	Full Questionnaire	1)Hospital
725239	35-44	Akwapim South	Y	0 - No		Widowed	Junior secondary	Greater Accra	Unknown/Missing	1-2	Premenopausal	No	Full Questionnaire	1)Hospital
725651	>=55	KMA	Y	0 - No		Married	Primary school or less	Ashanti	<15	>=5	Premenopausal	No	Full Questionnaire	1)Hospital
727811	35-44	Kwabre	Y	0 - No		Married	No formal education	Ashanti	15	3-4	Premenopausal	No	Full Questionnaire	1)Hospital
729087	>=55	Atwima Nwabiagya	Y	0 - No		Single/never married	No formal education	Outside Ghana(specify country)	15	>=5	Postmenopausal	No	Full Questionnaire	1)Hospital
729402	>=55	Dangbe East	Y	1 - Yes	ENROLLED	Unknown/missing	Unknown/missing	Unknown/Missing	Unknown/Missing	>=5	Premenopausal	No	Critical questions or partial questionnaire	4)Other(specify)
729581	45-54	KMA	Y	0 - No		Married	No formal education	Ashanti	15	>=5	Premenopausal	No	Full Questionnaire	3)Home
729858	<=35	Atwima Nwabiagya	Y	1 - Yes	ENROLLED	Living with partner	Primary school or less	Ashanti	>=17	3-4	Premenopausal	No	Full Questionnaire	3)Home
729939	45-54	Atwima Nwabiagya	Y	0 - No		Single/never married	Some college, vocational, or technical	Ashanti	<15	3-4	Postmenopausal	No	Full Questionnaire	1)Hospital
730715	>=55	Awutu Senya	Y	0 - No		Single/never married	No formal education	Eastern	15	>=5	Postmenopausal	No	Full Questionnaire	1)Hospital
733574	<=35	KMA	Y	0 - No		Married	Primary school or less	Ashanti	>=17	3-4	Premenopausal	No	Full Questionnaire	1)Hospital
733732	>=55	Atwima Kwanwoma	Y	0 - No		Married	No formal education	Ashanti	15	>=5	Postmenopausal	No	Full Questionnaire	1)Hospital
735218	>=55	Tema	Y	0 - No		Married	Other	Greater Accra	15	>=5	Postmenopausal	No	Full Questionnaire	1)Hospital
735515	35-44	Bosumtwi	Y	0 - No		Widowed	No formal education	Ashanti	15	1-2	Premenopausal	No	Full Questionnaire	1)Hospital
735582	>=55	Ejisu Juaben	Y	0 - No		Married	Some college, vocational, or technical	Ashanti	15	3-4	Postmenopausal	No	Full Questionnaire	1)Hospital
736415	<=35	KMA	Y	0 - No		Married	Junior secondary	Ashanti	Unknown/Missing	1-2	Premenopausal	No	Full Questionnaire	1)Hospital
736465	>=55	Atwima Kwanwoma	Y	0 - No		Single/never married	Junior secondary	Ashanti	16	3-4	Postmenopausal	No	Full Questionnaire	3)Home
736915	45-54	AMA	Y	0 - No		Married	Some college, vocational, or technical	Greater Accra	16	1-2	Premenopausal	No	Full Questionnaire	1)Hospital
737046	45-54	Bekwai Municipal	Y	0 - No		Married	Junior secondary	Ashanti	<15	3-4	Postmenopausal	Yes	Full Questionnaire	1)Hospital
737124	>=55	Bekwai Municipal	Y	0 - No		Single/never married	No formal education	Ashanti	15	>=5	Postmenopausal	No	Full Questionnaire	1)Hospital
738169	<=35	Ejisu Juaben	Y	0 - No		Living with partner	Junior secondary	Ashanti	<15	3-4	Premenopausal	No	Full Questionnaire	1)Hospital
739276	<=35	Bosumtwi	Y	0 - No		Married	Senior secondary	Ashanti	<15	1-2	Premenopausal	No	Full Questionnaire	1)Hospital
740096	45-54	AMA	Y	0 - No		Married	Primary school or less	Greater Accra	<15	>=5	Premenopausal	No	Full Questionnaire	1)Hospital
740512	>=55	Ejisu Juaben	Y	1 - Yes	ENROLLED	Widowed	No formal education	Ashanti	16	>=5	Postmenopausal	No	Full Questionnaire	3)Home
743805	45-54	Kwabre	Y	0 - No		Widowed	Primary school or less	Ashanti	>=17	>=5	Postmenopausal	No	Full Questionnaire	1)Hospital
744222	35-44	KMA	Y	0 - No		Married	Primary school or less	Ashanti	<15	1-2	Postmenopausal	No	Full Questionnaire	1)Hospital
745969	>=55	Bekwai Municipal	Y	0 - No		Single/never married	Some college, vocational, or technical	Ashanti	>=17	1-2	Postmenopausal	No	Full Questionnaire	1)Hospital
746025	>=55	Tema	Y	0 - No		Divorced/separated	No formal education	Volta	15	>=5	Postmenopausal	No	Full Questionnaire	1)Hospital
749854	45-54	Ejisu Juaben	Y	0 - No		Divorced/separated	Junior secondary	Ashanti	15	3-4	Postmenopausal	No	Full Questionnaire	1)Hospital
750467	<=35	KMA	Y	0 - No		Married	Junior secondary	Ashanti	15	3-4	Premenopausal	No	Full Questionnaire	3)Home
751838	<=35	Afigya Kwabre	Y	0 - No		Widowed	Junior secondary	Ashanti	<15	3-4	Premenopausal	No	Full Questionnaire	1)Hospital
752080	35-44	Ga South	Y	0 - No		Married	Junior secondary	Greater Accra	15	>=5	Premenopausal	No	Full Questionnaire	1)Hospital
753373	<=35	Bekwai Municipal	Y	0 - No		Unknown/missing	Primary school or less	Ashanti	<15	Nulliparious	Premenopausal	No	Full Questionnaire	3)Home
753866	>=55	Dangbe West	Y	0 - No		Married	Completed college or higher	Greater Accra	>=17	3-4	Postmenopausal	No	Full Questionnaire	1)Hospital
754754	45-54	AMA	Y	1 - Yes	ENROLLED	Divorced/separated	Primary school or less	Greater Accra	16	1-2	Postmenopausal	No	Full Questionnaire	3)Home
755445	>=55	AMA	Y	0 - No		Married	No formal education	Greater Accra	Unknown/Missing	3-4	Postmenopausal	No	Full Questionnaire	1)Hospital
757179	45-54	Dangbe East	Y	0 - No		Married	Some college, vocational, or technical	Volta	Unknown/Missing	Nulliparious	Postmenopausal	No	Full Questionnaire	1)Hospital
757940	>=55	AMA	Y	1 - Yes	ENROLLED	Living with partner	Primary school or less	Greater Accra	Unknown/Missing	1-2	Premenopausal	No	Full Questionnaire	1)Hospital
757950	>=55	Ga West	Y	0 - No		Single/never married	Senior secondary	Eastern	>=17	3-4	Postmenopausal	No	Full Questionnaire	1)Hospital
758472	>=55	Bosumtwi	Y	0 - No		Widowed	Primary school or less	Ashanti	16	3-4	Postmenopausal	No	Full Questionnaire	1)Hospital
760545	45-54	Adenta	Y	0 - No		Divorced/separated	Senior secondary	Greater Accra	15	>=5	Postmenopausal	No	Full Questionnaire	1)Hospital
761091	<=35	Ejisu Juaben	Y	0 - No		Married	Senior secondary	Ashanti	16	Nulliparious	Premenopausal	No	Full Questionnaire	3)Home
763294	>=55	Afigya Kwabre	Y	0 - No		Single/never married	No formal education	Ashanti	15	>=5	Postmenopausal	Yes	Full Questionnaire	1)Hospital
763515	>=55	KMA	Y	0 - No		Single/never married	Junior secondary	Ashanti	>=17	>=5	Postmenopausal	No	Full Questionnaire	3)Home
763612	35-44	AMA	Y	0 - No		Married	Primary school or less	Eastern	16	3-4	Premenopausal	No	Full Questionnaire	1)Hospital
763701	>=55	AMA	Y	0 - No		Single/never married	No formal education	Upper West	Unknown/Missing	1-2	Postmenopausal	No	Full Questionnaire	1)Hospital
764316	45-54	AMA	Y	0 - No		Widowed	Other	Ashanti	>=17	1-2	Premenopausal	Yes	Full Questionnaire	1)Hospital
764489	<=35	AMA	Y	0 - No		Married	Junior secondary	Ashanti	>=17	1-2	Premenopausal	No	Full Questionnaire	1)Hospital
764879	35-44	AMA	Y	0 - No		Married	Junior secondary	Central	15	3-4	Premenopausal	No	Full Questionnaire	1)Hospital
766854	>=55	AMA	Y	0 - No		Single/never married	No formal education	Northern	15	3-4	Postmenopausal	No	Full Questionnaire	1)Hospital
767246	>=55	Ga South	Y	0 - No		Single/never married	No formal education	Central	15	>=5	Postmenopausal	No	Full Questionnaire	1)Hospital
768272	<=35	Atwima Nwabiagya	Y	0 - No		Married	No formal education	Upper West	16	3-4	Premenopausal	No	Full Questionnaire	3)Home
768707	35-44	KMA	Y	0 - No		Widowed	Primary school or less	Ashanti	15	3-4	Premenopausal	No	Full Questionnaire	1)Hospital
769548	35-44	KMA	Y	0 - No		Widowed	Primary school or less	Northern	>=17	Nulliparious	Premenopausal	No	Full Questionnaire	1)Hospital
769676	35-44	KMA	Y	0 - No		Widowed	Senior secondary	Ashanti	>=17	Nulliparious	Premenopausal	No	Full Questionnaire	1)Hospital
770338	<=35	Atwima Kwanwoma	Y	0 - No		Married	Primary school or less	Ashanti	16	3-4	Premenopausal	No	Full Questionnaire	1)Hospital
770929	45-54	KMA	Y	0 - No		Married	No formal education	Ashanti	<15	3-4	Postmenopausal	No	Full Questionnaire	1)Hospital
771685	35-44	Ga West	Y	0 - No		Widowed	Junior secondary	Volta	>=17	Nulliparious	Premenopausal	No	Full Questionnaire	1)Hospital
771750	35-44	Atwima Nwabiagya	Y	1 - Yes	ENROLLED	Married	No formal education	Greater Accra	15	3-4	Premenopausal	No	Full Questionnaire	1)Hospital
772034	<=35	KMA	Y	0 - No		Unknown/missing	Unknown/missing	Unknown/Missing	15	1-2	Premenopausal	No	Critical questions or partial questionnaire	1)Hospital
772166	>=55	Kwabre	Y	0 - No		Widowed	Primary school or less	Ashanti	<15	3-4	Postmenopausal	No	Full Questionnaire	1)Hospital
773240	<=35	Bosumtwi	Y	0 - No		Married	Primary school or less	Ashanti	<15	1-2	Premenopausal	No	Full Questionnaire	1)Hospital
776151	45-54	Bosumtwi	Y	0 - No		Unknown/missing	Junior secondary	Ashanti	>=17	Nulliparious	Postmenopausal	No	Full Questionnaire	3)Home
776305	35-44	KMA	Y	0 - No		Widowed	Junior secondary	Ashanti	15	1-2	Premenopausal	No	Full Questionnaire	3)Home
778698	>=55	Ledzokuku-Krowor	Y	1 - Yes	ENROLLED	Married	Primary school or less	Ashanti	16	1-2	Postmenopausal	No	Full Questionnaire	3)Home
779300	<=35	KMA	Y	1 - Yes	ENROLLED	Unknown/missing	Junior secondary	Brong Ahafo	<15	Nulliparious	Premenopausal	No	Full Questionnaire	1)Hospital
780611	35-44	KMA	Y	0 - No		Unknown/missing	Unknown/missing	Unknown/Missing	>=17	3-4	Postmenopausal	No	Critical questions or partial questionnaire	1)Hospital
780969	45-54	Suhum/Kraboa Coaltar	Y	0 - No		Unknown/missing	Primary school or less	Eastern	>=17	1-2	Premenopausal	Unknown/Missing	Full Questionnaire	1)Hospital
781521	35-44	KMA	Y	0 - No		Married	No formal education	Northern	>=17	>=5	Premenopausal	No	Full Questionnaire	1)Hospital
781557	>=55	Bekwai Municipal	Y	0 - No		Single/never married	Junior secondary	Ashanti	16	>=5	Premenopausal	No	Full Questionnaire	3)Home
783049	45-54	Kwabre	Y	0 - No		Married	Junior secondary	Ashanti	<15	>=5	Postmenopausal	No	Full Questionnaire	1)Hospital
783380	35-44	AMA	Y	0 - No		Married	No formal education	Greater Accra	15	3-4	Postmenopausal	No	Full Questionnaire	1)Hospital
784555	>=55	KMA	Y	0 - No		Divorced/separated	No formal education	Ashanti	Unknown/Missing	3-4	Postmenopausal	No	Full Questionnaire	1)Hospital
785068	35-44	KMA	Y	1 - Yes	ENROLLED	Married	Junior secondary	Ashanti	15	1-2	Premenopausal	No	Full Questionnaire	3)Home
786123	45-54	Kwabre	Y	0 - No		Married	Junior secondary	Ashanti	>=17	3-4	Postmenopausal	No	Full Questionnaire	1)Hospital
786877	45-54	AMA	Y	0 - No		Married	Primary school or less	Greater Accra	15	1-2	Postmenopausal	No	Full Questionnaire	1)Hospital
787905	<=35	Afigya Kwabre	Y	0 - No		Living with partner	Junior secondary	Ashanti	15	3-4	Premenopausal	No	Full Questionnaire	1)Hospital
788061	>=55	Mampong	Y	0 - No		Married	Some college, vocational, or technical	Ashanti	>=17	>=5	Postmenopausal	No	Full Questionnaire	1)Hospital
789142	45-54	AMA	Y	0 - No		Married	Primary school or less	Greater Accra	Unknown/Missing	3-4	Postmenopausal	No	Full Questionnaire	1)Hospital
789409	>=55	Tema	Y	0 - No		Married	Junior secondary	Volta	16	>=5	Postmenopausal	No	Full Questionnaire	1)Hospital
789607	45-54	Ga East	Y	0 - No		Unknown/missing	Junior secondary	Greater Accra	<15	Nulliparious	Premenopausal	No	Full Questionnaire	1)Hospital
789793	35-44	Bekwai Municipal	Y	0 - No		Married	Senior secondary	Ashanti	>=17	3-4	Premenopausal	No	Full Questionnaire	1)Hospital
790906	>=55	KMA	Y	0 - No		Single/never married	No formal education	Central	>=17	>=5	Postmenopausal	No	Full Questionnaire	1)Hospital
792360	>=55	KMA	Y	0 - No		Divorced/separated	Primary school or less	Western	16	>=5	Postmenopausal	No	Full Questionnaire	1)Hospital
793069	45-54	Bekwai Municipal	Y	0 - No		Single/never married	No formal education	Ashanti	<15	1-2	Postmenopausal	No	Full Questionnaire	1)Hospital
793995	35-44	Atwima Nwabiagya	Y	0 - No		Unknown/missing	Unknown/missing	Unknown/Missing	<15	>=5	Premenopausal	No	Critical questions or partial questionnaire	1)Hospital
794693	45-54	Ejisu Juaben	Y	0 - No		Widowed	Some college, vocational, or technical	Ashanti	>=17	3-4	Postmenopausal	No	Full Questionnaire	1)Hospital
795104	35-44	Bekwai Municipal	Y	0 - No		Living with partner	Primary school or less	Ashanti	15	>=5	Premenopausal	No	Full Questionnaire	1)Hospital
795757	35-44	KMA	Y	0 - No		Married	Primary school or less	Ashanti	<15	3-4	Premenopausal	No	Full Questionnaire	1)Hospital
795862	45-54	KMA	Y	0 - No		Married	No formal education	Ashanti	16	>=5	Premenopausal	No	Full Questionnaire	3)Home
798210	<=35	KMA	Y	0 - No		Unknown/missing	Senior secondary	Ashanti	<15	Nulliparious	Premenopausal	No	Full Questionnaire	1)Hospital
798221	<=35	KMA	Y	0 - No		Unknown/missing	Senior secondary	Ashanti	<15	Nulliparious	Premenopausal	No	Full Questionnaire	1)Hospital
798292	>=55	Afigya Kwabre	Y	0 - No		Married	No formal education	Greater Accra	>=17	>=5	Postmenopausal	No	Full Questionnaire	1)Hospital
798717	35-44	KMA	Y	0 - No		Married	Senior secondary	Ashanti	>=17	1-2	Premenopausal	No	Full Questionnaire	1)Hospital
799307	35-44	KMA	Y	0 - No		Married	Junior secondary	Ashanti	16	3-4	Premenopausal	No	Full Questionnaire	1)Hospital
800531	<=35	KMA	Y	0 - No		Widowed	Junior secondary	Ashanti	<15	1-2	Premenopausal	No	Full Questionnaire	1)Hospital
801715	35-44	KMA	Y	0 - No		Living with partner	Junior secondary	Ashanti	<15	3-4	Premenopausal	No	Full Questionnaire	1)Hospital
802021	>=55	KMA	Y	0 - No		Single/never married	Junior secondary	Ashanti	16	>=5	Postmenopausal	No	Full Questionnaire	1)Hospital
802480	>=55	Ledzokuku-Krowor	Y	1 - Yes	ENROLLED	Single/never married	Primary school or less	Brong Ahafo	<15	>=5	Postmenopausal	No	Full Questionnaire	1)Hospital
802957	45-54	KMA	Y	0 - No		Widowed	Junior secondary	Ashanti	15	>=5	Postmenopausal	No	Full Questionnaire	1)Hospital
803316	45-54	Ashaiman	Y	0 - No		Married	Junior secondary	Central	<15	3-4	Postmenopausal	No	Full Questionnaire	1)Hospital
804763	>=55	KMA	Y	0 - No		Married	No formal education	Ashanti	15	>=5	Postmenopausal	No	Full Questionnaire	1)Hospital
805645	35-44	KMA	Y	0 - No		Married	Primary school or less	Ashanti	16	3-4	Postmenopausal	No	Full Questionnaire	3)Home
806172	>=55	Mampong	Y	0 - No		Married	Junior secondary	Ashanti	<15	>=5	Premenopausal	No	Full Questionnaire	3)Home
806650	<=35	Kwabre	Y	0 - No		Married	Junior secondary	Ashanti	>=17	1-2	Premenopausal	No	Full Questionnaire	1)Hospital
807498	>=55	KMA	Y	0 - No		Married	Primary school or less	Central	16	>=5	Postmenopausal	No	Full Questionnaire	3)Home
807789	45-54	KMA	Y	0 - No		Living with partner	Senior secondary	Ashanti	>=17	1-2	Premenopausal	No	Full Questionnaire	1)Hospital
808664	45-54	KMA	Y	0 - No		Married	Primary school or less	Central	15	>=5	Postmenopausal	No	Full Questionnaire	1)Hospital
809289	45-54	Ga South	Y	1 - Yes	ENROLLED	Married	Some college, vocational, or technical	Volta	15	1-2	Premenopausal	No	Full Questionnaire	3)Home
809498	<=35	Mampong	Y	0 - No		Living with partner	Junior secondary	Ashanti	<15	Nulliparious	Premenopausal	No	Full Questionnaire	1)Hospital
809523	<=35	KMA	Y	0 - No		Married	Junior secondary	Brong Ahafo	<15	3-4	Premenopausal	No	Full Questionnaire	1)Hospital
809879	35-44	KMA	Y	0 - No		Living with partner	No formal education	Ashanti	16	3-4	Premenopausal	No	Full Questionnaire	1)Hospital
810871	<=35	Ga West	Y	1 - Yes	ENROLLED	Unknown/missing	Junior secondary	Brong Ahafo	<15	Nulliparious	Premenopausal	No	Full Questionnaire	3)Home
811257	>=55	KMA	Y	0 - No		Single/never married	No formal education	Central	Unknown/Missing	>=5	Postmenopausal	No	Full Questionnaire	1)Hospital
811623	35-44	AMA	Y	0 - No		Living with partner	Junior secondary	Unknown/Missing	16	3-4	Premenopausal	No	Full Questionnaire	1)Hospital
814528	>=55	KMA	Y	0 - No		Married	Junior secondary	Ashanti	15	>=5	Postmenopausal	No	Full Questionnaire	1)Hospital
815480	<=35	Atwima Kwanwoma	Y	0 - No		Unknown/missing	Junior secondary	Ashanti	<15	1-2	Premenopausal	No	Full Questionnaire	1)Hospital
816096	35-44	Tema	Y	0 - No		Married	Other	Greater Accra	>=17	3-4	Postmenopausal	No	Full Questionnaire	1)Hospital
819343	35-44	Atwima Nwabiagya	Y	0 - No		Married	Junior secondary	Ashanti	>=17	3-4	Premenopausal	No	Full Questionnaire	1)Hospital
821304	>=55	KMA	Y	0 - No		Married	No formal education	Volta	15	>=5	Postmenopausal	No	Full Questionnaire	1)Hospital
821692	45-54	AMA	Y	0 - No		Unknown/missing	Unknown/missing	Unknown/Missing	15	3-4	Premenopausal	No	Critical questions or partial questionnaire	1)Hospital
821972	<=35	Afigya Kwabre	Y	0 - No		Unknown/missing	Senior secondary	Ashanti	<15	Nulliparious	Premenopausal	No	Full Questionnaire	1)Hospital
822006	<=35	Ejisu Juaben	Y	0 - No		Living with partner	Junior secondary	Ashanti	15	1-2	Premenopausal	No	Full Questionnaire	1)Hospital
822253	<=35	KMA	Y	0 - No		Married	Senior secondary	Ashanti	15	1-2	Premenopausal	No	Full Questionnaire	1)Hospital
822808	>=55	KMA	Y	0 - No		Single/never married	Junior secondary	Western	15	>=5	Postmenopausal	No	Full Questionnaire	1)Hospital
823922	>=55	KMA	Y	0 - No		Single/never married	No formal education	Upper East	16	>=5	Premenopausal	No	Full Questionnaire	3)Home
824333	<=35	Bosumtwi	Y	0 - No		Married	Primary school or less	Ashanti	<15	1-2	Premenopausal	No	Full Questionnaire	1)Hospital
824571	>=55	KMA	Y	0 - No		Married	Senior secondary	Ashanti	>=17	3-4	Postmenopausal	No	Full Questionnaire	1)Hospital
824770	45-54	AMA	Y	0 - No		Married	Primary school or less	Brong Ahafo	15	>=5	Postmenopausal	No	Full Questionnaire	1)Hospital
824804	45-54	Suhum/Kraboa Coaltar	Y	0 - No		Married	Completed college or higher	Eastern	15	3-4	Premenopausal	No	Full Questionnaire	1)Hospital
825438	>=55	AMA	Y	0 - No		Single/never married	Primary school or less	Greater Accra	16	>=5	Postmenopausal	No	Full Questionnaire	1)Hospital
827149	<=35	Ga East	Y	0 - No		Unknown/missing	Junior secondary	Volta	16	Nulliparious	Premenopausal	No	Full Questionnaire	1)Hospital
827929	35-44	KMA	Y	0 - No		Widowed	Senior secondary	Ashanti	>=17	3-4	Premenopausal	No	Full Questionnaire	1)Hospital
828569	>=55	KMA	Y	0 - No		Single/never married	No formal education	Northern	16	>=5	Postmenopausal	No	Full Questionnaire	1)Hospital
829251	45-54	AMA	Y	0 - No		Widowed	Primary school or less	Eastern	>=17	>=5	Premenopausal	No	Critical questions or partial questionnaire	1)Hospital
829822	<=35	Afigya Kwabre	Y	0 - No		Married	Some college, vocational, or technical	Ashanti	16	1-2	Premenopausal	No	Full Questionnaire	1)Hospital
829838	>=55	KMA	Y	0 - No		Widowed	Senior secondary	Ashanti	>=17	>=5	Postmenopausal	No	Full Questionnaire	3)Home
830486	35-44	KMA	Y	0 - No		Married	Primary school or less	Western	15	3-4	Premenopausal	No	Full Questionnaire	1)Hospital
830886	<=35	AMA	Y	1 - Yes	ENROLLED	Unknown/missing	Primary school or less	Eastern	15	Nulliparious	Premenopausal	No	Full Questionnaire	1)Hospital
833674	>=55	KMA	Y	0 - No		Married	Junior secondary	Ashanti	<15	3-4	Postmenopausal	No	Full Questionnaire	3)Home
836177	45-54	AMA	Y	0 - No		Single/never married	Senior secondary	Greater Accra	>=17	1-2	Premenopausal	No	Full Questionnaire	1)Hospital
836493	>=55	Afigya Kwabre	Y	0 - No		Single/never married	No formal education	Ashanti	15	3-4	Postmenopausal	No	Full Questionnaire	3)Home
836673	45-54	Ga South	Y	0 - No		Unknown/missing	Senior secondary	Central	<15	Nulliparious	Premenopausal	No	Full Questionnaire	1)Hospital
836821	<=35	Kwabre	Y	0 - No		Married	Primary school or less	Ashanti	>=17	3-4	Premenopausal	No	Full Questionnaire	1)Hospital
837048	45-54	KMA	Y	0 - No		Married	Senior secondary	Ashanti	Unknown/Missing	1-2	Postmenopausal	No	Full Questionnaire	1)Hospital
837923	45-54	KMA	Y	0 - No		Married	Some college, vocational, or technical	Ashanti	16	3-4	Postmenopausal	No	Full Questionnaire	1)Hospital
839348	>=55	KMA	Y	0 - No		Single/never married	No formal education	Ashanti	15	3-4	Postmenopausal	No	Full Questionnaire	1)Hospital
840533	35-44	AMA	Y	0 - No		Unknown/missing	Junior secondary	Central	<15	Nulliparious	Premenopausal	No	Full Questionnaire	1)Hospital
841523	35-44	Adenta	Y	0 - No		Married	Junior secondary	Eastern	>=17	3-4	Premenopausal	No	Full Questionnaire	1)Hospital
841780	35-44	KMA	Y	0 - No		Married	No formal education	Ashanti	<15	3-4	Premenopausal	No	Full Questionnaire	1)Hospital
842667	<=35	Dangbe West	Y	0 - No		Married	Junior secondary	Eastern	15	3-4	Premenopausal	No	Full Questionnaire	1)Hospital
844546	35-44	Atwima Kwanwoma	Y	0 - No		Married	No formal education	Ashanti	>=17	>=5	Postmenopausal	No	Full Questionnaire	1)Hospital
845532	>=55	Dangbe West	Y	0 - No		Married	Primary school or less	Greater Accra	Unknown/Missing	>=5	Postmenopausal	No	Full Questionnaire	1)Hospital
845809	>=55	KMA	Y	0 - No		Single/never married	Senior secondary	Ashanti	Unknown/Missing	>=5	Postmenopausal	No	Full Questionnaire	1)Hospital
846429	35-44	Bosumtwi	Y	0 - No		Married	Some college, vocational, or technical	Ashanti	15	3-4	Premenopausal	No	Full Questionnaire	3)Home
846591	>=55	Bosumtwi	Y	0 - No		Married	No formal education	Ashanti	>=17	>=5	Postmenopausal	Yes	Full Questionnaire	1)Hospital
847278	35-44	KMA	Y	0 - No		Married	Primary school or less	Ashanti	>=17	1-2	Premenopausal	No	Full Questionnaire	1)Hospital
847542	>=55	AMA	Y	0 - No		Single/never married	No formal education	Ashanti	Unknown/Missing	>=5	Postmenopausal	No	Full Questionnaire	1)Hospital
849161	>=55	AMA	Y	1 - Yes	ENROLLED	Married	No formal education	Eastern	15	3-4	Postmenopausal	No	Full Questionnaire	1)Hospital
849994	35-44	Tema	Y	0 - No		Unknown/missing	Junior secondary	Greater Accra	16	1-2	Premenopausal	No	Full Questionnaire	1)Hospital
850096	45-54	Afigya Kwabre	Y	0 - No		Married	Junior secondary	Ashanti	16	>=5	Postmenopausal	No	Full Questionnaire	1)Hospital
850719	>=55	AMA	Y	0 - No		Unknown/missing	Unknown/missing	Unknown/Missing	15	1-2	Postmenopausal	No	Critical questions or partial questionnaire	1)Hospital
851028	>=55	KMA	Y	0 - No		Married	Junior secondary	Ashanti	<15	>=5	Postmenopausal	No	Full Questionnaire	1)Hospital
852514	>=55	KMA	Y	0 - No		Married	Senior secondary	Ashanti	15	1-2	Postmenopausal	No	Full Questionnaire	4)Other(specify)
854060	>=55	AMA	Y	0 - No		Married	Other	Ashanti	<15	>=5	Postmenopausal	No	Full Questionnaire	1)Hospital
854529	>=55	KMA	Y	0 - No		Widowed	No formal education	Ashanti	Unknown/Missing	3-4	Postmenopausal	No	Full Questionnaire	1)Hospital
854732	45-54	KMA	Y	0 - No		Married	Junior secondary	Ashanti	16	3-4	Premenopausal	No	Full Questionnaire	1)Hospital
855722	>=55	KMA	Y	0 - No		Unknown/missing	Unknown/missing	Unknown/Missing	15	>=5	Postmenopausal	No	Critical questions or partial questionnaire	1)Hospital
856595	35-44	KMA	Y	0 - No		Unknown/missing	Unknown/missing	Unknown/Missing	15	>=5	Premenopausal	No	Critical questions or partial questionnaire	1)Hospital
857431	>=55	KMA	Y	0 - No		Single/never married	Some college, vocational, or technical	Greater Accra	>=17	3-4	Postmenopausal	No	Full Questionnaire	1)Hospital
858734	35-44	Bosumtwi	Y	0 - No		Living with partner	Junior secondary	Ashanti	15	>=5	Premenopausal	No	Full Questionnaire	1)Hospital
859172	>=55	KMA	Y	0 - No		Married	Junior secondary	Ashanti	15	3-4	Postmenopausal	No	Full Questionnaire	1)Hospital
860387	35-44	KMA	Y	0 - No		Married	Junior secondary	Ashanti	Unknown/Missing	3-4	Premenopausal	No	Full Questionnaire	1)Hospital
861406	45-54	KMA	Y	0 - No		Married	No formal education	Western	Unknown/Missing	>=5	Postmenopausal	No	Full Questionnaire	1)Hospital
861447	45-54	Bekwai Municipal	Y	0 - No		Married	No formal education	Ashanti	15	>=5	Premenopausal	No	Full Questionnaire	1)Hospital
861986	35-44	KMA	Y	0 - No		Married	Junior secondary	Ashanti	15	>=5	Premenopausal	No	Full Questionnaire	1)Hospital
863250	35-44	KMA	Y	0 - No		Living with partner	Primary school or less	Eastern	Unknown/Missing	3-4	Premenopausal	No	Full Questionnaire	1)Hospital
863364	35-44	AMA	Y	0 - No		Married	Some college, vocational, or technical	Greater Accra	15	1-2	Premenopausal	No	Full Questionnaire	1)Hospital
863708	<=35	KMA	Y	0 - No		Unknown/missing	Some college, vocational, or technical	Ashanti	<15	Nulliparious	Premenopausal	No	Full Questionnaire	1)Hospital
864634	35-44	Tema	Y	0 - No		Unknown/missing	No formal education	Central	>=17	Nulliparious	Premenopausal	No	Full Questionnaire	1)Hospital
864908	35-44	KMA	Y	0 - No		Married	Primary school or less	Ashanti	15	>=5	Premenopausal	No	Full Questionnaire	1)Hospital
865435	35-44	Atwima Kwanwoma	Y	0 - No		Widowed	Junior secondary	Ashanti	16	>=5	Premenopausal	No	Full Questionnaire	3)Home
866323	45-54	AMA	Y	0 - No		Living with partner	Primary school or less	Greater Accra	15	1-2	Postmenopausal	No	Full Questionnaire	1)Hospital
866865	<=35	KMA	Y	0 - No		Married	Junior secondary	Ashanti	>=17	1-2	Premenopausal	No	Full Questionnaire	1)Hospital
867680	35-44	Atwima Kwanwoma	Y	0 - No		Married	Primary school or less	Ashanti	16	3-4	Premenopausal	No	Full Questionnaire	1)Hospital
867785	45-54	Ejisu Juaben	Y	0 - No		Single/never married	Primary school or less	Ashanti	>=17	1-2	Postmenopausal	No	Full Questionnaire	3)Home
868194	>=55	KMA	Y	0 - No		Married	Some college, vocational, or technical	Brong Ahafo	15	>=5	Postmenopausal	No	Full Questionnaire	1)Hospital
868634	>=55	KMA	Y	0 - No		Single/never married	No formal education	Ashanti	Unknown/Missing	1-2	Postmenopausal	No	Full Questionnaire	1)Hospital
868708	35-44	KMA	Y	0 - No		Unknown/missing	Primary school or less	Eastern	16	3-4	Premenopausal	No	Full Questionnaire	1)Hospital
869844	<=35	AMA	Y	0 - No		Unknown/missing	Unknown/missing	Unknown/Missing	<15	1-2	Premenopausal	No	Critical questions or partial questionnaire	1)Hospital
869968	>=55	Bekwai Municipal	Y	0 - No		Widowed	Junior secondary	Ashanti	<15	>=5	Postmenopausal	No	Full Questionnaire	3)Home
871949	<=35	KMA	Y	0 - No		Living with partner	Senior secondary	Ashanti	<15	1-2	Premenopausal	No	Full Questionnaire	1)Hospital
873108	35-44	Afigya Kwabre	Y	0 - No		Married	No formal education	Ashanti	16	1-2	Premenopausal	No	Full Questionnaire	1)Hospital
876095	35-44	KMA	Y	1 - Yes	ENROLLED	Married	Primary school or less	Ashanti	15	>=5	Premenopausal	No	Full Questionnaire	1)Hospital
876524	45-54	Akwapim South	Y	0 - No		Married	Other	Ashanti	16	1-2	Premenopausal	No	Full Questionnaire	1)Hospital
876559	<=35	Afigya Kwabre	Y	0 - No		Married	Junior secondary	Ashanti	15	1-2	Premenopausal	No	Full Questionnaire	1)Hospital
876920	45-54	KMA	Y	0 - No		Single/never married	No formal education	Brong Ahafo	<15	>=5	Premenopausal	No	Full Questionnaire	1)Hospital
877345	>=55	KMA	Y	0 - No		Married	No formal education	Ashanti	15	3-4	Postmenopausal	No	Full Questionnaire	1)Hospital
878565	45-54	AMA	Y	1 - Yes	ENROLLED	Married	No formal education	Central	<15	1-2	Postmenopausal	No	Full Questionnaire	3)Home
879024	<=35	Atwima Kwanwoma	Y	0 - No		Married	Junior secondary	Ashanti	<15	1-2	Premenopausal	No	Full Questionnaire	1)Hospital
879187	45-54	Afigya Kwabre	Y	0 - No		Widowed	Junior secondary	Ashanti	<15	>=5	Postmenopausal	No	Full Questionnaire	1)Hospital
879452	45-54	KMA	Y	0 - No		Unknown/missing	Primary school or less	Ashanti	16	1-2	Premenopausal	No	Full Questionnaire	1)Hospital
882076	<=35	Bekwai Municipal	Y	0 - No		Widowed	Senior secondary	Ashanti	<15	1-2	Premenopausal	No	Full Questionnaire	1)Hospital
882302	45-54	AMA	Y	0 - No		Single/never married	Other	Greater Accra	<15	3-4	Premenopausal	No	Full Questionnaire	1)Hospital
882410	35-44	Tema	Y	0 - No		Unknown/missing	No formal education	Greater Accra	16	3-4	Premenopausal	No	Full Questionnaire	1)Hospital
882535	>=55	Atwima Nwabiagya	Y	0 - No		Widowed	No formal education	Ashanti	15	>=5	Postmenopausal	No	Full Questionnaire	1)Hospital
882607	35-44	Ejisu Juaben	Y	0 - No		Living with partner	Junior secondary	Ashanti	15	1-2	Postmenopausal	No	Full Questionnaire	1)Hospital
883005	>=55	KMA	Y	0 - No		Widowed	Junior secondary	Ashanti	16	>=5	Postmenopausal	No	Full Questionnaire	1)Hospital
883290	45-54	Bosumtwi	Y	0 - No		Living with partner	No formal education	Upper East	15	>=5	Premenopausal	No	Full Questionnaire	3)Home
884559	45-54	AMA	Y	0 - No		Married	Primary school or less	Eastern	15	>=5	Postmenopausal	No	Full Questionnaire	1)Hospital
886219	<=35	Mampong	Y	0 - No		Married	Junior secondary	Ashanti	>=17	1-2	Premenopausal	No	Full Questionnaire	3)Home
886545	45-54	AMA	Y	0 - No		Married	Primary school or less	Volta	<15	1-2	Premenopausal	No	Full Questionnaire	1)Hospital
886721	45-54	KMA	Y	0 - No		Unknown/missing	Some college, vocational, or technical	Ashanti	16	Nulliparious	Premenopausal	No	Full Questionnaire	1)Hospital
887790	>=55	KMA	Y	0 - No		Married	No formal education	Brong Ahafo	16	1-2	Postmenopausal	No	Full Questionnaire	1)Hospital
887887	45-54	Ejisu Juaben	Y	0 - No		Married	Junior secondary	Ashanti	16	1-2	Premenopausal	No	Full Questionnaire	1)Hospital
888154	35-44	Dangbe East	Y	0 - No		Married	No formal education	Eastern	<15	1-2	Premenopausal	No	Full Questionnaire	1)Hospital
888193	>=55	Ejisu Juaben	Y	0 - No		Single/never married	No formal education	Ashanti	15	>=5	Postmenopausal	No	Full Questionnaire	1)Hospital
888300	45-54	Tema	Y	0 - No		Living with partner	Primary school or less	Central	>=17	3-4	Premenopausal	No	Full Questionnaire	1)Hospital
888409	<=35	Ledzokuku-Krowor	Y	1 - Yes	ENROLLED	Married	Junior secondary	Eastern	>=17	3-4	Premenopausal	No	Full Questionnaire	3)Home
888932	35-44	Atwima Kwanwoma	Y	0 - No		Married	No formal education	Northern	<15	>=5	Premenopausal	No	Full Questionnaire	1)Hospital
890065	<=35	AMA	Y	0 - No		Living with partner	Junior secondary	Northern	15	1-2	Premenopausal	No	Full Questionnaire	1)Hospital
890614	>=55	Ga West	Y	0 - No		Married	Primary school or less	Greater Accra	Unknown/Missing	3-4	Postmenopausal	No	Full Questionnaire	3)Home
890663	35-44	AMA	Y	0 - No		Married	Senior secondary	Central	>=17	3-4	Premenopausal	No	Full Questionnaire	1)Hospital
893435	<=35	Tema	Y	0 - No		Unknown/missing	Junior secondary	Greater Accra	<15	Nulliparious	Premenopausal	Unknown/Missing	Full Questionnaire	1)Hospital
893489	>=55	Atwima Kwanwoma	Y	0 - No		Married	Primary school or less	Ashanti	>=17	3-4	Postmenopausal	No	Full Questionnaire	1)Hospital
893994	35-44	KMA	Y	0 - No		Married	Primary school or less	Ashanti	15	Nulliparious	Premenopausal	No	Full Questionnaire	1)Hospital
894138	>=55	Bosumtwi	Y	0 - No		Single/never married	Some college, vocational, or technical	Ashanti	15	3-4	Postmenopausal	No	Full Questionnaire	1)Hospital
897080	35-44	KMA	Y	0 - No		Widowed	Junior secondary	Ashanti	15	3-4	Premenopausal	No	Full Questionnaire	1)Hospital
897207	45-54	KMA	Y	0 - No		Married	Junior secondary	Ashanti	>=17	3-4	Postmenopausal	No	Full Questionnaire	1)Hospital
897657	45-54	Kwabre	Y	0 - No		Single/never married	Primary school or less	Ashanti	15	3-4	Premenopausal	No	Full Questionnaire	1)Hospital
897680	35-44	KMA	Y	0 - No		Married	Junior secondary	Ashanti	<15	3-4	Premenopausal	No	Full Questionnaire	1)Hospital
898341	45-54	Akwapim South	Y	0 - No		Married	No formal education	Greater Accra	<15	3-4	Premenopausal	No	Full Questionnaire	1)Hospital
899034	35-44	KMA	Y	1 - Yes	ENROLLED	Widowed	Junior secondary	Ashanti	>=17	1-2	Premenopausal	No	Full Questionnaire	3)Home
[truncated: 109 more rows]
